# Supplementary material for: Individualized mRNA vaccines evoke durable T cell immunity in adjuvant TNBC
Source: Nature. 2026 Feb 18;651(8107):1088–96. doi: 10.1038/s41586-025-10004-2 (PMC13017525; doi:10.1038/s41586-025-10004-2)
Supplement: Supplementary file 4 — An Excel file providing details of differentially expressed genes in post- versus pre-treatment tumour tissue from P13. [file 41586_2025_10004_MOESM4_ESM.xlsx]

## Sheet: DifferentiallyExpressedGenes
Extended data 2: Differential expressed genes in post-pre treatment tumor tissue from P13
Gene	baseMean	log2FoldChange	lfcSE	stat	pvalue	padj
1/2-SBSRNA4	44.7738	1.24655	0.516237	2.40958	0.0159708	0.0224133
5_8S_rRNA	2.49542	-0.101459	0.511615	-0.199153	0.842143	0.867623
5S_rRNA	2104.02	1.03463	0.507202	2.04099	0.0412523	0.0552276
7SK	92038.5	0.763473	0.0296183	25.777	1.60439e-146	2.25673e-145
A1BG	3562.41	1.35505	0.0824915	16.4257	1.2514e-60	7.63961e-60
A1BG-AS1	772.106	0.409131	0.158778	2.57672	0.00997434	0.0142939
A1CF	96.2336	0.873581	0.438125	1.99464	0.0460818	0.0613148
A2LD1	466.082	0.724785	0.195713	3.70301	0.000213058	0.000350385
A2M	79024.3	-2.2211	0.0303326	-73.2242	0	0
A2ML1	1927.39	-0.931666	0.104661	-8.90132	5.51879e-19	1.62391e-18
A2MP1	2.98746	-0.201578	0.520386	-0.392521	0.694673	0.736298
A4GALT	2878.25	-0.941213	0.0826754	-11.384	5.0243e-30	1.91067e-29
A4GNT	62.4096	0.508172	0.469956	1.08109	0.279659	0.328482
AAA1	8.49686	0.0287603	0.611344	0.0471823	0.962368	0.968733
AAAS	4038.71	-0.316961	0.069154	-4.58339	4.57491e-06	8.35542e-06
AACS	14249.5	0.853465	0.042541	20.0621	1.58315e-89	1.34444e-88
AACSP1	327.774	1.20556	0.229496	5.25097	1.513e-07	2.99509e-07
AADAC	1937.24	-2.46817	0.105858	-23.3048	3.96736e-120	4.48033e-119
AADACL2	285.71	-2.34483	0.256579	-9.11234	8.06251e-20	2.42538e-19
AADACL3	22.1486	1.44292	0.60151	2.39507	0.0166173	0.0232755
AADACL4	46.6626	2.826	0.574654	4.79711	1.6097e-06	3.01836e-06
AADAT	1395.75	-1.15918	0.120599	-9.61081	7.19798e-22	2.27121e-21
AAGAB	2603.92	-0.347477	0.0985965	-3.52421	0.000424745	0.000683838
AAK1	13311.7	-0.963595	0.0470012	-20.5014	2.09249e-93	1.85607e-92
AAMP	18787.6	0.843727	0.0414716	20.3446	5.17943e-92	4.50938e-91
AANAT	1004.8	0.858941	0.144465	5.94534	2.75878e-09	5.92476e-09
AARS	28412.9	0.391182	0.0401816	9.73534	2.13108e-22	6.80664e-22
AARS2	11077.9	0.502564	0.0470796	10.6748	1.33609e-26	4.73296e-26
AARSD1	4184.25	0.704681	0.0678236	10.3898	2.75902e-25	9.45129e-25
AASDH	6796.23	-1.09908	0.0566142	-19.4132	5.97481e-84	4.7902e-83
AASDHPPT	2563.51	-0.770586	0.0860312	-8.95684	3.34124e-19	9.90175e-19
AASS	1381.47	-1.82884	0.126996	-14.3965	5.44013e-47	2.75399e-46
AATF	7932.47	-0.0640509	0.05133	-1.24783	0.212095	0.254949
AATK	2228.74	1.38632	0.0961723	14.4138	4.23737e-47	2.14733e-46
AATK-AS1	218.492	2.12974	0.322466	6.58883	4.43308e-11	1.02534e-10
AB000466	23.9684	-0.505432	0.627898	-0.81011	0.417877	0.472668
AB007962	132.054	-0.585975	0.344814	-1.69897	0.0893244	0.114293
AB062083	22.9258	-0.0474522	0.460279	-0.103321	0.917709	0.932234
AB073649	253.718	0.659238	0.257727	2.55756	0.010541	0.0150787
AB074166	27.4931	-1.64523	0.625734	-2.67584	0.00745418	0.0108138
AB075492	443.667	-1.20214	0.205297	-5.85363	4.80947e-09	1.02208e-08
AB1	2.70645	-0.506978	0.452377	-1.51449	0.129902	0.162011
AB209061	4559.02	0.792648	0.0660455	12.0014	3.49289e-33	1.41126e-32
AB209185	94.9914	-2.0671	0.413197	-4.97517	6.51906e-07	1.25002e-06
AB231702	15.6296	1.22263	0.626617	1.96505	0.0494086	0.0654891
AB231703	20.8379	1.53833	0.607806	2.52631	0.0115269	0.0164305
AB231705	35.0724	3.37376	0.587463	5.03629	4.7464e-07	9.16063e-07
AB231710	942.959	-1.12124	0.17171	-6.52899	6.62152e-11	1.51861e-10
AB231721	15.8461	-1.39483	0.624019	-2.24259	0.0249236	0.0342095
AB231722	6.80974	0.339966	0.617654	0.552733	0.580446	0.631778
AB231723	19.4025	-1.02688	0.610583	-1.68269	0.092436	0.118003
AB231729	140.012	-2.18694	0.373755	-5.82569	5.68773e-09	1.20472e-08
AB231739	5.10086	0.951639	0.572903	1.85074	0.0642065	0.0838206
AB231741	5.30332	0.554177	0.511108	1.26893	0.204466	0.246552
AB429224	62.9453	1.47267	0.463742	3.16688	0.00154081	0.00237377
AB488780	381.55	-0.84101	0.210531	-3.99396	6.49775e-05	0.000110952
AB586698	48.7592	-0.950885	0.495407	-1.9169	0.0552503	0.0727708
ABAT	393.791	-1.15914	0.231152	-5.01291	5.36131e-07	1.03271e-06
ABCA1	13325.4	-1.82145	0.044261	-41.1513	0	0
ABCA10	1551.27	-1.79319	0.111561	-16.0698	4.15519e-58	2.46188e-57
ABCA11P	2191.67	-0.04043	0.0998294	-0.40499	0.685485	0.72829
ABCA12	567.877	-0.355613	0.177443	-2.00405	0.0450645	0.0600265
ABCA13	6881.89	0.877582	0.0550898	15.9299	3.92797e-57	2.29564e-56
ABCA17P	76.2219	1.26963	0.423286	2.99421	0.00275157	0.0041468
ABCA2	50335.3	0.868919	0.0284647	30.5262	1.16967e-204	2.38973e-203
ABCA3	19272.9	0.915642	0.0379932	24.1001	2.49488e-128	3.01018e-127
ABCA4	1533.3	-0.0506521	0.113612	-0.445836	0.655715	0.701159
ABCA5	2732.81	-2.54794	0.0998879	-25.4998	1.98252e-143	2.71539e-142
ABCA6	4806.79	-2.18833	0.0740281	-29.557	5.34242e-192	1.01772e-190
ABCA7	20904.8	0.176417	0.0392807	4.49118	7.08291e-06	1.27986e-05
ABCA8	2343.91	-0.589585	0.0935107	-6.3049	2.88376e-10	6.452e-10
ABCA9	3508.98	-1.50845	0.0836325	-18.0352	1.0307e-72	7.36082e-72
ABCB1	596.241	-1.66135	0.185242	-8.96109	3.2148e-19	9.53166e-19
ABCB10	2302.67	-0.18842	0.0893894	-2.10786	0.0350433	0.0472895
ABCB11	180.321	1.54066	0.300176	5.12647	2.95225e-07	5.7568e-07
ABCB4	319.831	-1.34206	0.233889	-5.73432	9.79023e-09	2.04836e-08
ABCB5	408.726	0.717951	0.21319	3.36729	0.000759102	0.00119962
ABCB6	7663.66	1.18475	0.0590266	20.071	1.322e-89	1.12462e-88
ABCB7	5390.24	-0.977521	0.0706395	-13.8379	1.50504e-43	7.21249e-43
ABCB8	7741.73	0.48381	0.0555791	8.70488	3.17915e-18	9.18166e-18
ABCB9	3840.47	1.03511	0.0710133	14.5759	4.00023e-48	2.06645e-47
ABCC1	24882.4	0.189183	0.0369001	5.1269	2.94559e-07	5.74518e-07
ABCC10	26342.6	0.482672	0.0355394	13.5813	5.1699e-42	2.412e-41
ABCC11	430.986	2.24037	0.309247	7.23475	4.6638e-13	1.15427e-12
ABCC12	130.862	4.53169	0.422202	9.94442	2.66723e-23	8.70042e-23
ABCC13	49.0488	1.6045	0.517709	3.09312	0.00198062	0.00302283
ABCC2	624.688	-0.212485	0.185624	-1.1447	0.252333	0.299064
ABCC3	6882.55	-1.67544	0.0565793	-29.6108	1.08604e-192	2.07209e-191
ABCC4	5018.18	-0.409547	0.0640066	-6.39848	1.56935e-10	3.54746e-10
ABCC5	14053	-0.335882	0.0531879	-6.31501	2.70149e-10	6.04862e-10
ABCC6	3157.6	0.828454	0.0860527	9.6271	6.14388e-22	1.9416e-21
ABCC6P1	58.1112	0.746386	0.548452	1.36097	0.173524	0.211793
ABCC6P2	46.2326	0.783339	0.509088	1.53768	0.124127	0.155306
ABCC8	406.852	2.00975	0.228947	8.76802	1.81833e-18	5.28513e-18
ABCC9	2750.61	-1.50903	0.0876119	-17.2225	1.80068e-66	1.18899e-65
ABCD1	7050.89	-0.14605	0.0580698	-2.51507	0.0119007	0.0169368
ABCD2	561.385	-1.43747	0.186483	-7.70521	1.30631e-14	3.39375e-14
ABCD3	5220.06	-0.135383	0.0633252	-2.13789	0.0325255	0.0440446
ABCD4	8878.24	0.493739	0.0528279	9.34615	9.08982e-21	2.79582e-20
ABCE1	1956.17	-2.04101	0.121058	-16.8554	9.58263e-64	6.12933e-63
ABCF1	15315.5	0.0512329	0.0395243	1.29624	0.194894	0.235728
ABCF2	10312.9	0.292718	0.049544	5.90824	3.45791e-09	7.39447e-09
ABCF3	9515.74	0.0697702	0.0534309	1.3058	0.19162	0.232157
ABCG1	9240.36	0.552222	0.0765368	7.2151	5.38927e-13	1.33141e-12
ABCG2	217.513	-1.22499	0.42369	-2.89078	0.0038429	0.0057184
ABCG4	440.032	2.67159	0.607665	4.58533	4.5326e-06	8.28123e-06
ABCG5	281.994	1.34922	0.244202	5.52139	3.36337e-08	6.86422e-08
ABCG8	258.247	1.94692	0.264832	7.33935	2.1464e-13	5.37355e-13
ABHD1	2177.67	0.547138	0.0931373	5.87447	4.24195e-09	9.03639e-09
ABHD10	1265.09	-0.581879	0.119425	-4.87222	1.10352e-06	2.09016e-06
ABHD11	6444.67	0.950906	0.0601921	15.7977	3.22727e-56	1.86964e-55
ABHD11-AS1	5.32052	0.572886	0.596989	0.982647	0.325781	0.37752
ABHD12	5417.86	-0.239359	0.0663915	-3.60526	0.000311841	0.000506452
ABHD12B	82.2216	-0.646009	0.410337	-1.57373	0.11555	0.145331
ABHD13	955.078	-2.62245	0.189728	-13.8073	2.30197e-43	1.09929e-42
ABHD14A	1001.53	-1.37778	0.134827	-10.2168	1.66836e-24	5.60471e-24
ABHD14B	2421.7	-1.21508	0.0917879	-13.237	5.36192e-40	2.41784e-39
ABHD15	1915.87	-0.527496	0.0992997	-5.31208	1.08379e-07	2.16026e-07
ABHD16A	5635.18	-0.2653	0.0595593	-4.45438	8.41372e-06	1.51464e-05
ABHD16B	5860.61	1.00482	0.0605992	16.5812	9.52614e-62	5.91721e-61
ABHD2	4863.26	-1.09867	0.104328	-10.5306	6.24409e-26	2.17205e-25
ABHD3	2219.92	-2.10724	0.117137	-17.985	2.55487e-72	1.81506e-71
ABHD4	1391.32	-0.747724	0.118258	-6.32255	2.57281e-10	5.76472e-10
ABHD5	1348.1	-1.53318	0.121211	-12.6463	1.17218e-36	5.02508e-36
ABHD6	486.495	-1.59894	0.214648	-7.44468	9.71796e-14	2.45954e-13
ABHD8	4067.57	0.560736	0.0732561	7.65442	1.94188e-14	5.0247e-14
ABI1	8501.78	-0.956679	0.0547114	-17.4857	1.84013e-68	1.24557e-67
ABI2	7394.73	-0.907712	0.059861	-15.1635	6.16867e-52	3.36906e-51
ABI3	2117.24	-1.83698	0.101525	-18.0903	3.79826e-73	2.72685e-72
ABI3BP	8744.15	-2.76374	0.0594649	-46.4701	0	0
ABL1	20055.4	-0.330995	0.0424331	-7.80038	6.17188e-15	1.62095e-14
ABL2	15624.3	-0.284972	0.044152	-6.45434	1.08692e-10	2.47108e-10
ABLIM1	9555.24	-2.02601	0.050895	-39.8056	0	0
ABLIM2	1491.41	0.903968	0.137822	6.55867	5.42902e-11	1.24968e-10
ABLIM3	2115.13	0.109799	0.093434	1.17515	0.239933	0.285722
ABO	268.446	1.03546	0.271361	3.81465	0.000136374	0.000227557
ABP1	676.728	-0.141812	0.193444	-0.7331	0.463497	0.51834
abParts	638982	-5.85476	0.0787992	-74.2967	0	0
ABR	19693.5	-0.274706	0.0439586	-6.2492	4.12553e-10	9.18337e-10
ABRA	117.444	0.81576	0.358782	2.27273	0.0230422	0.0317463
ABT1	2814.85	-0.204064	0.0869516	-2.34687	0.018932	0.0263665
ABTB1	4644.99	-0.620358	0.070741	-8.76935	1.79705e-18	5.22449e-18
ABTB2	12224.6	1.24047	0.0506164	24.5071	1.24067e-132	1.54403e-131
AC2	85.9888	0.45233	0.406996	1.11124	0.266466	0.314235
ACAA1	8092.52	0.760727	0.0668275	11.3834	5.05993e-30	1.92392e-29
ACAA2	1064.97	-0.864527	0.132709	-6.51396	7.31928e-11	1.67598e-10
ACACA	21826.2	-0.183191	0.146257	-1.25252	0.210379	0.25301
ACACB	29320.2	1.44614	0.0394335	36.6726	1.99398e-294	6.65123e-293
ACAD10	10812.9	-0.144244	0.0523098	-2.7575	0.00582456	0.00852592
ACAD11	4187.94	-0.865514	0.0786589	-11.0032	3.68874e-28	1.35304e-27
ACAD8	4377.15	0.090819	0.0785632	1.156	0.247682	0.294078
ACAD9	9657.76	0.153509	0.0507815	3.02293	0.00250343	0.00378541
ACADL	309.712	1.30426	0.243285	5.35949	8.34585e-08	1.67238e-07
ACADM	3909.62	-1.28509	0.0741325	-17.334	2.60488e-67	1.74111e-66
ACADS	1776.76	0.581695	0.107089	5.4318	5.57894e-08	1.12761e-07
ACADSB	1483.9	-0.796253	0.121417	-6.55774	5.46296e-11	1.25702e-10
ACADVL	42997.7	0.519935	0.0288812	18.0025	1.86077e-72	1.32541e-71
ACAN	1924.37	-0.621847	0.105676	-5.88434	3.99657e-09	8.52329e-09
ACAP1	6486.41	-1.41561	0.0799579	-17.7039	3.91192e-70	2.70546e-69
ACAP2	7133.3	-0.616848	0.0545592	-11.3059	1.22656e-29	4.62781e-29
ACAP3	17436.9	1.25611	0.0381845	32.8954	2.55889e-237	6.21152e-236
ACAT1	3974.94	-1.2362	0.0776401	-15.9215	4.49281e-57	2.6245e-56
ACAT2	1485.23	-0.965158	0.118686	-8.13155	4.23842e-16	1.15229e-15
ACBD3	9786.53	-0.048603	0.0550364	-0.883106	0.377179	0.43109
ACBD4	1680.65	-0.265434	0.120603	-2.20087	0.027745	0.0378976
ACBD5	5703.91	0.266643	0.0667001	3.99765	6.39756e-05	0.000109287
ACBD6	5100.16	0.207893	0.0666554	3.11892	0.00181514	0.0027798
ACBD7	496.153	0.927825	0.18672	4.96879	6.73732e-07	1.29076e-06
ACCN1	55.7217	2.76135	0.498366	5.41592	6.09742e-08	1.23047e-07
ACCN2	4816.68	1.49468	0.0737321	20.2708	2.32789e-91	2.01457e-90
ACCN3	2452.95	1.77319	0.0912382	19.4321	4.13257e-84	3.31974e-83
ACCN4	612.827	2.83981	0.185682	15.2601	1.40985e-52	7.76922e-52
ACCN5	54.5345	0.600564	0.497952	1.20574	0.227918	0.272433
ACCS	5586.58	0.595867	0.0604878	9.85098	6.78778e-23	2.19084e-22
ACCSL	138.821	1.56809	0.340382	4.59883	4.24875e-06	7.77885e-06
ACD	6265.02	1.06507	0.0613352	17.3645	1.53362e-67	1.02816e-66
ACE	8642.62	-0.0493301	0.0632232	-0.780253	0.435242	0.490252
ACE2	78.5849	0.748242	0.440764	1.69687	0.0897206	0.114746
ACER1	71.0231	0.518728	0.443358	1.16976	0.242096	0.288017
ACER2	400.612	-0.604207	0.214128	-2.82142	0.00478122	0.00705387
ACER3	1370.82	-0.599151	0.124912	-4.79646	1.61495e-06	3.02751e-06
ACHE	7778.76	2.47503	0.0560926	44.1194	0	0
ACIN1	45639	0.526454	0.0350281	15.0295	4.70788e-51	2.53288e-50
ACLY	35458.8	-0.0277876	0.0347204	-0.800326	0.423522	0.478311
ACMSD	168.664	0.34195	0.311125	1.09902	0.271759	0.319891
ACN9	1023.11	-0.652633	0.13317	-4.90055	9.55683e-07	1.81547e-06
ACO1	5948.61	-1.01147	0.0598076	-16.9117	3.68708e-64	2.36887e-63
ACO2	20726.3	0.842985	0.0362484	23.2557	1.24485e-119	1.39935e-118
ACOT1	1227.39	1.1237	0.16766	6.70164	2.06098e-11	4.83763e-11
ACOT11	2318.34	0.533902	0.0927895	5.75386	8.72282e-09	1.83034e-08
ACOT12	36.2497	2.91298	0.563665	4.97738	6.44497e-07	1.23678e-06
ACOT13	1207.45	-0.907745	0.12494	-7.26494	3.73193e-13	9.26258e-13
ACOT2	4565.63	0.188461	0.0672334	2.80308	0.00506164	0.00745323
ACOT4	595.387	0.505604	0.173288	2.91762	0.00352716	0.00526742
ACOT6	111.557	-0.386478	0.399368	-0.967592	0.333248	0.385498
ACOT7	4723.61	0.403521	0.0695366	5.80299	6.5141e-09	1.37547e-08
ACOT8	4218.69	0.698263	0.0801398	8.71299	2.95956e-18	8.55352e-18
ACOT9	3669.43	-0.321242	0.082848	-3.87748	0.000105545	0.000177419
ACOX1	7031.38	-0.594677	0.063446	-9.37293	7.05478e-21	2.17398e-20
ACOX2	460.879	-1.13921	0.227472	-5.00674	5.53592e-07	1.06584e-06
ACOX3	4060.6	-0.178717	0.0690529	-2.58812	0.00965013	0.013848
ACOXL	1156.8	-1.12747	0.165767	-6.8008	1.04036e-11	2.46965e-11
ACP1	4014.93	-0.13677	0.0781859	-1.7493	0.0802399	0.103384
ACP2	6334.29	-0.429897	0.0608881	-7.06042	1.65999e-12	4.0419e-12
ACP5	3122.96	-1.88066	0.0855201	-21.9875	3.79639e-107	3.79902e-106
ACP6	2729.5	0.283469	0.0880628	3.21894	0.00128665	0.00199677
ACPL2	2619.34	-0.131314	0.101006	-1.30006	0.19358	0.234347
ACPP	161.654	-1.15104	0.313672	-3.6669	0.000245509	0.000402027
ACPT	2256.95	1.9693	0.101167	19.4621	2.3034e-84	1.8546e-83
ACR	651.713	2.28111	0.200454	11.3684	6.009e-30	2.28336e-29
ACRBP	793.448	-0.66964	0.148461	-4.51027	6.47453e-06	1.17304e-05
ACRC	3730.27	0.462671	0.0820874	5.63629	1.7375e-08	3.59662e-08
ACRV1	151.84	-0.0297868	0.395113	-0.0753885	0.939906	0.950764
ACSBG1	136.609	0.781566	0.350772	2.2279	0.0258871	0.0354864
ACSBG2	357.576	0.617978	0.223351	2.76663	0.00566385	0.00830059
ACSF2	3391.43	0.293045	0.0778026	3.76652	0.000165542	0.00027447
ACSF3	14813.8	0.817137	0.0405769	20.1379	3.43393e-90	2.9437e-89
ACSL1	6520.48	0.288168	0.221064	1.30355	0.192388	0.232996
ACSL3	13930.4	-0.678575	0.0560414	-12.1084	9.53046e-34	3.8943e-33
ACSL4	7592.31	-1.19631	0.0560541	-21.3417	4.65631e-101	4.41962e-100
ACSL5	1375.79	-2.72315	0.123877	-21.9625	6.58131e-107	6.57246e-106
ACSL6	374.313	-0.429036	0.221685	-1.93527	0.0529575	0.069966
ACSM1	582.797	1.08437	0.1953	5.55143	2.83344e-08	5.79862e-08
ACSM2A	96.1106	1.6637	0.421864	3.93329	8.37921e-05	0.000141893
ACSM2B	119.019	4.631	0.505413	8.28598	1.17139e-16	3.23447e-16
ACSM3	319.075	-0.260666	0.230998	-1.12841	0.259147	0.306415
ACSM4	610.003	0.138516	0.187368	0.739274	0.459741	0.514608
ACSM5	448.461	0.517277	0.2015	2.56701	0.010258	0.0146876
ACSS1	6586.93	0.620315	0.0608872	10.1879	2.24584e-24	7.52307e-24
ACSS2	8694.92	0.730713	0.0508629	14.3663	8.42523e-47	4.25286e-46
ACSS3	634.578	-0.550198	0.165787	-3.31855	0.000904858	0.00142098
ACTA1	505.17	1.01753	0.188794	5.38867	7.09798e-08	1.42746e-07
ACTA2	14810.3	-3.48086	0.0455948	-76.3289	0	0
ACTB	482519	-0.273527	0.0229772	-11.9043	1.12448e-32	4.49564e-32
ACTBL2	85.9154	1.73597	0.445528	3.88455	0.00010252	0.000172511
ACTC1	54.316	1.90163	0.514346	3.67711	0.000235893	0.000386874
ACTG1	144478	-0.233649	0.0250652	-9.32164	1.14555e-20	3.512e-20
ACTG2	1388.77	-2.55104	0.123608	-20.622	1.74216e-94	1.56113e-93
ACTL10	1481.04	0.921772	0.119726	7.69861	1.37553e-14	3.57017e-14
ACTL6A	4164.85	-0.810561	0.0699266	-11.5914	4.5561e-31	1.77108e-30
ACTL6B	1182.08	3.5147	0.143506	24.4335	7.54605e-132	9.32962e-131
ACTL7A	134.599	1.52943	0.378732	4.03193	5.53203e-05	9.49849e-05
ACTL7B	137.26	4.38277	0.421067	9.77115	1.49741e-22	4.79768e-22
ACTL8	13634.9	-0.774696	0.0442179	-17.5199	1.0106e-68	6.85962e-68
ACTL9	146.49	2.12141	0.334642	6.31583	2.6872e-10	6.01774e-10
ACTN1	89320.6	-0.125418	0.0312393	-4.01476	5.95073e-05	0.000101888
ACTN2	875.943	-0.394775	0.160997	-2.45202	0.0142057	0.0200449
ACTN3	433.422	1.86671	0.208227	8.95584	3.37147e-19	9.99012e-19
ACTN4	121069	0.176228	0.0255586	6.89503	5.38518e-12	1.29047e-11
ACTR10	2554	-1.8024	0.088104	-20.4544	5.4854e-93	4.84458e-92
ACTR1A	6002.05	-0.956053	0.0655854	-14.577	3.9341e-48	2.03314e-47
ACTR1B	12268.8	0.630117	0.0453112	13.9064	5.79185e-44	2.79812e-43
ACTR2	20052.3	-2.42968	0.044121	-55.0665	0	0
ACTR3	13138.5	-1.76162	0.0481831	-36.5599	1.24082e-292	4.10541e-291
ACTR3B	2636.15	-0.0169826	0.120825	-0.140555	0.888221	0.907544
ACTR3BP2	33.1961	3.81236	0.605663	5.23998	1.60592e-07	3.17289e-07
ACTR3BP5	68.6699	3.28113	0.482853	6.54949	5.7735e-11	1.32723e-10
ACTR3C	3418.87	-0.209737	0.0980115	-2.13992	0.0323612	0.0438488
ACTR5	2087.84	0.109241	0.0988281	1.10536	0.269002	0.316951
ACTR6	937.133	-1.21006	0.148748	-8.13348	4.17138e-16	1.13456e-15
ACTR8	3303.92	-1.50209	0.0774497	-19.3929	8.86099e-84	7.09951e-83
ACTRT1	15.5609	1.94356	0.629318	3.12236	0.00179406	0.00274786
ACTRT2	76.4822	5.14179	0.560006	6.34128	2.27859e-10	5.11576e-10
ACVR1	3575.44	-1.05742	0.0754163	-14.0206	1.16555e-44	5.69014e-44
ACVR1B	3539.21	-0.0949073	0.0792489	-1.19758	0.231079	0.275928
ACVR1C	262.046	0.829518	0.276324	3.00138	0.00268757	0.00405384
ACVR2A	2502.41	-1.0854	0.0884935	-12.2647	1.40194e-34	5.79716e-34
ACVR2B	3392.66	0.633042	0.0811196	7.80374	6.00973e-15	1.57955e-14
ACVRL1	1894.42	-1.04515	0.117973	-8.85838	8.11847e-19	2.37973e-18
ACY1	3545.21	-0.669141	0.0752008	-8.89794	5.68907e-19	1.67361e-18
ACY3	145.809	1.06168	0.344163	3.08289	0.00204999	0.00312268
ACYP1	920.236	-0.229855	0.143356	-1.60337	0.108852	0.137386
ACYP2	911.723	-0.610157	0.184583	-3.30548	0.000948148	0.00148697
AD 1	181.953	-0.183378	0.453044	-0.404779	0.68564	0.728424
ADA	2479.22	0.121383	0.0893768	1.3581	0.17443	0.212762
ADAD1	19.4934	0.998797	0.606974	1.64607	0.0997489	0.126529
ADAD2	455.976	3.86401	0.295344	12.9737	1.72513e-38	7.61799e-38
ADAL	393.139	-0.631804	0.212703	-2.97002	0.00297782	0.00447403
ADAM1	2595.78	-0.479769	0.0887369	-5.40659	6.42361e-08	1.29513e-07
ADAM10	9965.21	-0.576108	0.0483775	-11.9085	1.06847e-32	4.27404e-32
ADAM11	2214.7	1.49891	0.0935471	16.0214	9.05439e-58	5.33878e-57
ADAM12	4794.17	-2.72957	0.09178	-29.7328	2.89434e-194	5.56991e-193
ADAM15	67101	1.1382	0.0263879	43.1333	0	0
ADAM17	13176.5	-0.362167	0.0431259	-8.39789	4.54568e-17	1.27004e-16
ADAM18	277.295	5.39958	0.386868	12.8006	1.62596e-37	7.07556e-37
ADAM19	4715.24	-2.89905	0.0730773	-39.6577	0	0
ADAM2	202.947	4.6144	0.362203	12.0855	1.25955e-33	5.13732e-33
ADAM20	459.222	-0.855203	0.212993	-4.0145	5.9571e-05	0.00010199
ADAM21	406.631	0.0605009	0.204918	0.295244	0.767807	0.802093
ADAM21P1	57.3062	2.17647	0.485642	4.43981	9.00381e-06	1.61778e-05
ADAM22	705.297	-1.39444	0.188565	-7.39209	1.44539e-13	3.64425e-13
ADAM23	311.055	-1.48605	0.242388	-6.12626	8.99697e-10	1.97262e-09
ADAM28	2735.34	-4.34923	0.109009	-39.7941	0	0
ADAM29	40.7838	2.07924	0.553617	3.72878	0.000192407	0.000317681
ADAM30	56.7323	2.9066	0.50109	5.64379	1.66346e-08	3.44626e-08
ADAM32	12293.6	0.436987	0.0544168	8.03037	9.71818e-16	2.61595e-15
ADAM33	2757.78	0.841916	0.0873479	9.63852	5.49755e-22	1.73981e-21
ADAM3A	80.5597	2.33356	0.448864	5.15064	2.59593e-07	5.07532e-07
ADAM5P	7.64824	-0.255117	0.588108	-0.436518	0.662461	0.707354
ADAM6	42.1408	3.83599	0.579746	5.26201	1.42488e-07	2.82431e-07
ADAM7	24.7957	3.29175	0.619829	4.80131	1.57629e-06	2.95775e-06
ADAM8	5231.07	-0.653877	0.0631864	-10.3483	4.26022e-25	1.45207e-24
ADAM9	54225.6	-0.70618	0.0327805	-21.5426	6.20803e-103	5.99222e-102
ADAMDEC1	2472.03	-5.32386	0.128103	-41.2258	0	0
ADAMTS1	8215.35	0.395485	0.0599896	6.59255	4.32329e-11	1.00061e-10
ADAMTS10	4826.71	-0.918758	0.0672961	-13.6522	1.95844e-42	9.20182e-42
ADAMTS12	6742.37	-2.74573	0.0636579	-43.1246	0	0
ADAMTS13	3742.66	0.349212	0.0712246	4.90296	9.44019e-07	1.79401e-06
ADAMTS14	4128.24	-1.91585	0.0722677	-26.5075	7.95243e-155	1.18163e-153
ADAMTS15	2237.38	0.885367	0.0953111	9.28897	1.55794e-20	4.75962e-20
ADAMTS16	27896.2	0.463993	0.0419373	11.064	1.87617e-28	6.90973e-28
ADAMTS17	2534.24	0.598531	0.0935081	6.40077	1.54592e-10	3.49514e-10
ADAMTS18	1042.08	1.3754	0.139278	9.87356	5.42038e-23	1.75318e-22
ADAMTS19	3040.27	1.25005	0.0817948	15.282	1.0087e-52	5.57363e-52
ADAMTS2	17521.1	-0.994799	0.0407757	-24.3967	1.85234e-131	2.27721e-130
ADAMTS20	493.488	3.29172	0.217336	15.0783	2.24927e-51	1.21761e-50
ADAMTS3	1343.36	-1.61695	0.151238	-10.6894	1.14088e-26	4.05201e-26
ADAMTS4	6548.93	-1.65147	0.059411	-27.7959	4.86271e-170	7.95323e-169
ADAMTS5	3176.13	0.472326	0.078479	6.01848	1.76067e-09	3.81126e-09
ADAMTS6	1080.89	-2.69283	0.137128	-19.6177	1.09181e-85	8.91079e-85
ADAMTS7	5240.62	0.224995	0.0732114	3.07323	0.00211758	0.00322243
ADAMTS8	598.628	0.544937	0.186384	2.92363	0.00345972	0.0051705
ADAMTS9	4418.2	-0.774485	0.0668312	-11.5885	4.71195e-31	1.83108e-30
ADAMTSL1	2611.13	-1.05873	0.0952686	-11.1128	1.08735e-28	4.02213e-28
ADAMTSL2	2879.81	-0.19149	0.0828547	-2.31116	0.0208242	0.028864
ADAMTSL3	1238.58	-1.61513	0.135317	-11.9325	8.0126e-33	3.21356e-32
ADAMTSL4	15561.7	0.131454	0.0408407	3.2187	0.00128773	0.00199831
ADAMTSL5	560.579	0.862989	0.180414	4.7829	1.72782e-06	3.23342e-06
ADAP1	3233.2	0.725555	0.0839627	8.64128	5.55858e-18	1.59317e-17
ADAP2	3927.71	-2.24496	0.0766727	-29.2746	2.18304e-188	4.05775e-187
ADAR	73990.2	-1.46813	0.0294531	-49.8463	0	0
ADARB1	28320	0.0334686	0.0358105	0.934603	0.349993	0.40291
ADARB2	852.464	1.81938	0.149417	12.1713	4.4173e-34	1.81705e-33
ADARB2-AS1	34.6271	3.29058	0.593063	4.92511	8.4314e-07	1.60678e-06
ADAT1	5015.64	-0.251729	0.0697916	-3.60686	0.000309925	0.000503474
ADAT2	2263.5	-0.0588116	0.0931325	-0.631483	0.527725	0.580971
ADAT3	3042.22	1.01775	0.0975783	10.4297	1.81372e-25	6.23922e-25
ADC	2489.55	-1.16393	0.109363	-10.6422	1.89578e-26	6.68471e-26
ADCK1	3490.8	1.34663	0.0878022	15.3364	4.36565e-53	2.4265e-52
ADCK2	7417.49	0.324107	0.0563958	5.747	9.08396e-09	1.90368e-08
ADCK3	11279	-0.140577	0.0484377	-2.90223	0.00370515	0.00552147
ADCK4	6608.88	0.929568	0.0557717	16.6672	2.26954e-62	1.4238e-61
ADCK5	5013.94	0.786002	0.0657823	11.9484	6.61676e-33	2.66071e-32
ADCY1	2687.89	1.41381	0.089228	15.8438	1.55047e-56	9.00139e-56
ADCY10	259.229	0.715998	0.256537	2.79064	0.00526044	0.00773111
ADCY2	537.762	-0.0769139	0.184151	-0.417665	0.676192	0.71981
ADCY3	26697.2	0.340618	0.0346759	9.8229	8.97251e-23	2.88649e-22
ADCY4	3022.07	-0.805905	0.0790945	-10.1889	2.22235e-24	7.44844e-24
ADCY5	1378.54	0.443791	0.13573	3.26964	0.00107684	0.00168127
ADCY6	13786.9	0.563895	0.0466689	12.0829	1.30119e-33	5.30184e-33
ADCY7	27726.5	-0.0549969	0.0327361	-1.68001	0.0929552	0.118604
ADCY8	147.612	4.62424	0.42906	9.98956	1.69338e-23	5.55406e-23
ADCY9	10129.6	-0.214107	0.0500601	-4.277	1.89426e-05	3.3392e-05
ADCYAP1	146.034	2.55424	0.374916	6.77024	1.28565e-11	3.04309e-11
ADCYAP1R1	320.706	0.728288	0.22724	3.20461	0.00135246	0.00209479
ADD1	20117.6	-0.517028	0.0425191	-12.1599	5.08262e-34	2.08833e-33
ADD2	6661.73	0.846416	0.0603233	14.0312	1.00395e-44	4.909e-44
ADD3	9026.7	-2.09781	0.0529083	-39.6474	0	0
ADH1A	302.433	1.24293	0.249302	4.98307	6.25829e-07	1.20199e-06
ADH1B	10246.3	1.61799	0.0575076	28.1346	3.69811e-174	6.2143e-173
ADH1C	142.259	-0.737478	0.392299	-1.87936	0.0601951	0.0788568
ADH4	121.309	-1.29244	0.388586	-3.32176	0.000894514	0.00140555
ADH5	1259.25	-1.02502	0.121951	-8.40449	4.29708e-17	1.20168e-16
ADH6	99.9411	-0.821748	0.393879	-2.08504	0.037066	0.049901
ADH7	10.623	1.8181	0.619049	3.43148	0.000600302	0.000955874
ADHFE1	1652.89	0.411954	0.107791	3.82178	0.000132493	0.000221306
ADI1	3639.55	-0.513156	0.0773354	-6.63541	3.236e-11	7.5394e-11
ADIG	32.6151	1.51203	0.56626	2.66174	0.00777382	0.0112622
ADIPOQ	3102.45	1.08589	0.0831163	13.0642	5.27032e-39	2.34208e-38
ADIPOR1	4573.15	-0.188511	0.0659151	-2.8599	0.00423769	0.00628526
ADIPOR2	2649.17	-0.872081	0.0908676	-9.59699	8.23132e-22	2.59392e-21
ADK	2366.02	-1.33272	0.0936137	-14.2352	5.54008e-46	2.76688e-45
ADM	2426.8	1.83917	0.0935859	19.6492	5.86843e-86	4.8087e-85
ADM2	838.27	-0.00433254	0.160109	-0.0270601	0.978412	0.981896
ADNP	23522.7	-1.10479	0.0395957	-27.9017	2.54439e-171	4.19226e-170
ADNP2	12641.9	-0.189874	0.0452095	-4.19986	2.67076e-05	4.67675e-05
ADO	3942.5	-0.0225953	0.0696568	-0.324381	0.74565	0.782413
ADORA1	4664.96	1.75434	0.0677538	25.891	8.41494e-148	1.196e-146
ADORA2A	81.8372	1.6237	0.472091	3.43149	0.000600267	0.000955874
ADORA2B	1799.53	-0.28869	0.105766	-2.7295	0.00634302	0.00925776
ADORA3	635.879	-1.91866	0.17569	-10.911	1.02143e-27	3.7122e-27
ADPGK	20972.3	0.120169	0.0526439	2.28268	0.0224494	0.0309696
ADPRH	784.16	-1.40535	0.151837	-9.25311	2.18055e-20	6.64189e-20
ADPRHL1	1182.49	0.490201	0.127613	3.84126	0.000122404	0.000204998
ADPRHL2	3844.75	-0.154089	0.0704655	-2.18673	0.0287622	0.0392041
ADRA1A	753.115	2.2942	0.164897	13.9002	6.31728e-44	3.05064e-43
ADRA1B	323.649	0.0379729	0.233084	0.162915	0.870586	0.892314
ADRA1D	359.667	2.86768	0.235207	12.1452	6.08646e-34	2.49743e-33
ADRA2A	1790.39	-0.472614	0.131302	-3.5994	0.000318953	0.000517591
ADRA2B	525.346	2.31138	0.19854	11.6265	3.02351e-31	1.17943e-30
ADRA2C	1253.96	2.16727	0.124921	17.3411	2.30392e-67	1.54163e-66
ADRB1	419.66	0.643322	0.202452	3.1774	0.00148601	0.00229207
ADRB2	715.385	-1.0124	0.158493	-6.38672	1.69478e-10	3.82605e-10
ADRB3	285.298	4.55378	0.346399	12.7398	3.5524e-37	1.5385e-36
ADRBK1	40721.6	-0.031216	0.0342963	-0.910187	0.362724	0.41614
ADRBK2	4560.47	-1.53423	0.0675988	-22.6949	5.02641e-114	5.37898e-113
ADRM1	32487.9	1.30634	0.0320989	40.6972	0	0
ADSL	6838.51	-0.19561	0.0610657	-3.20328	0.00135873	0.0021041
ADSS	7472.73	0.162681	0.0574627	2.83107	0.00463924	0.0068543
ADSSL1	1599.16	1.69737	0.113118	15.0024	7.07821e-51	3.79979e-50
ADV21S1A1N	71.1334	-0.809338	0.54733	-1.93777	0.052651	0.0695723
AEBP1	125247	-3.15814	0.0247992	-127.347	0	0
AEBP2	5373.85	-0.738538	0.0611178	-12.0837	1.28755e-33	5.2489e-33
AEN	4379.56	-0.340731	0.0668072	-5.1002	3.39289e-07	6.59714e-07
AES	12401.2	-0.362911	0.0449556	-8.07265	6.87885e-16	1.85737e-15
AF007131	63.9284	1.0097	0.454057	2.2213	0.0263309	0.0360666
AF007147	10.379	0.585677	0.629815	0.933714	0.350451	0.403305
AF020763	50.2708	0.247882	0.552641	0.448557	0.653751	0.699333
AF035281	1016.48	1.31371	0.178025	7.37825	1.60383e-13	4.03831e-13
AF063596	89.5092	-2.36754	0.430043	-5.45734	4.83323e-08	9.79308e-08
AF071167	92.6837	1.03088	0.485106	2.12382	0.033685	0.0455367
AF072097	2728.83	-0.405267	0.112687	-3.59638	0.000322678	0.000523463
AF075036	2.46765	-0.354928	0.395137	-1.25297	0.210215	0.252838
AF075059	1756.95	0.225448	0.101981	2.2107	0.0270568	0.0370092
AF075112	11.2573	0.320061	0.629653	0.508978	0.610768	0.660063
AF079515	80.2065	1.30794	0.465335	2.80689	0.00500229	0.0073676
AF086126	100.239	-0.591671	0.398103	-1.48582	0.137327	0.170671
AF086132	8.16782	-0.317251	0.625444	-0.508351	0.611207	0.660392
AF086165	650.097	0.206112	0.164291	1.25455	0.209641	0.252184
AF086184	16.2897	0.616418	0.626178	0.987148	0.32357	0.375206
AF086203	20.0668	0.0141316	0.610812	0.0231391	0.981539	0.98443
AF086219	7.37407	0.746905	0.596568	1.31068	0.189965	0.230312
AF086285	4.69972	-0.496074	0.532656	-1.00531	0.314748	0.365945
AF086288	4.3192	0.515112	0.544385	1.01002	0.312486	0.363642
AF086351	3.94896	-0.176338	0.564239	-0.31392	0.753582	0.789419
AF086476	8.03655	-1.22635	0.611225	-2.12867	0.0332812	0.0450182
AF088041	42.9736	-0.302888	0.52788	-0.573757	0.566132	0.617899
AF113016	447665	0.573519	0.0284291	20.1737	1.66857e-90	1.43488e-89
AF116693	175.229	0.616324	0.30358	2.02986	0.0423707	0.056629
AF119889	350.367	-1.72595	0.227166	-7.59007	3.19724e-14	8.21837e-14
AF119915	3.87657	-0.780262	0.520894	-2.00084	0.0454092	0.0604625
AF143870	4.04766	0.222042	0.564148	0.396724	0.691571	0.733612
AF143871	22.1429	0.104997	0.613415	0.171143	0.864111	0.886939
AF157115	57.5932	-0.343291	0.474415	-0.723473	0.469389	0.524069
AF161365	10.4903	1.18888	0.629262	1.92201	0.0546042	0.0719941
AF161426	4067.04	4.93209	0.103647	47.4512	0	0
AF198444	31.0934	0.819584	0.561836	1.45795	0.144855	0.179201
AF216583	2.49701	-0.186756	0.474553	-0.403288	0.686737	0.729304
AF258550	419.363	0.940417	0.208486	4.5099	6.48575e-06	1.17499e-05
AF258560	96.8988	-0.331952	0.44636	-0.743599	0.457119	0.512118
AF268386	157.888	-2.29927	0.38344	-5.96991	2.37379e-09	5.11363e-09
AF279775	35.8843	0.361671	0.537898	0.672287	0.501401	0.555508
AF279780	9.35012	-0.367681	0.602424	-0.616093	0.537833	0.59064
AF279782	16.3968	-0.542963	0.618252	-0.878899	0.379456	0.433389
AF289551	119.984	0.501703	0.38725	1.29542	0.195174	0.236009
AF339817	42.9882	1.10816	0.575271	1.92694	0.0539865	0.0712295
AF380582	43.5646	0.1237	0.322842	0.430002	0.667195	0.711757
AF397448	85.6063	-0.443886	0.413944	-1.07214	0.283655	0.332745
AF401214	208.721	0.256845	0.440693	0.640526	0.521831	0.575232
AF420437	6341.5	0.494365	0.0616129	8.0237	1.02606e-15	2.75985e-15
AF452719	185.83	1.7414	0.298495	5.82394	5.74776e-09	1.21722e-08
AF520793	236.05	-1.46952	0.277517	-5.28996	1.22345e-07	2.43329e-07
AF532840	22.7388	-2.67367	0.620657	-3.92333	8.73333e-05	0.000147635
AF548120	2.78694	0.483433	0.4862	1.15592	0.247715	0.294089
AFAP1	9890.08	0.282201	0.0537146	5.25371	1.49062e-07	2.95223e-07
AFAP1-AS1	656.291	2.03952	0.167991	12.1315	7.19203e-34	2.94713e-33
AFAP1L1	2450.47	-0.274282	0.0908985	-3.01744	0.00254919	0.00385199
AFAP1L2	2630.61	-2.3015	0.0960473	-23.9555	8.10067e-127	9.61298e-126
AFF1	23059.4	-1.19921	0.0501926	-23.8921	3.69649e-126	4.35496e-125
AFF2	290.933	-0.350962	0.304766	-1.15171	0.249442	0.295953
AFF3	2120.33	-2.02264	0.102103	-19.8058	2.65213e-87	2.19967e-86
AFF4	16324.2	-0.614204	0.0429479	-14.3011	2.15391e-46	1.08212e-45
AFG3L1P	1049.15	0.627776	0.132262	4.74629	2.07177e-06	3.85958e-06
AFG3L2	10543.4	0.271742	0.0480392	5.65668	1.54329e-08	3.20408e-08
AFM	15.8566	2.10868	0.62966	3.28256	0.0010287	0.00160897
AFMID	3897.18	0.840585	0.0761622	11.0366	2.54494e-28	9.36009e-28
AFP	15.4549	2.35653	0.629313	3.32413	0.00088694	0.00139436
AFTPH	8055.91	-1.64928	0.0547823	-30.1049	4.18059e-199	8.27913e-198
AGA	1065.61	-1.77322	0.14419	-12.2935	9.81945e-35	4.0728e-34
AGAP1	17716.4	1.30785	0.0408205	32.0389	3.13639e-225	7.14636e-224
AGAP11	1381.61	0.116572	0.170739	0.682748	0.494766	0.548901
AGAP2	2614.62	-1.72968	0.0865846	-19.9742	9.24158e-89	7.78879e-88
AGAP3	37071.9	0.678066	0.0304041	22.3018	3.55285e-110	3.65221e-109
AGAP4	4359.26	-0.316029	0.103524	-3.0527	0.00226792	0.00344352
AGAP5	5313.38	-0.907343	0.0633247	-14.3282	1.4588e-46	7.34254e-46
AGAP6	11886.2	-0.280802	0.0467777	-6.00289	1.93838e-09	4.18634e-09
AGAP7	341.68	0.238329	0.238821	0.997935	0.318311	0.369596
AGAP8	18168.7	0.133676	0.0465088	2.87421	0.00405036	0.00601725
AGAP9	24284	0.249052	0.0341842	7.28558	3.20288e-13	7.96722e-13
AGBL1	23.7164	3.1447	0.623204	4.69161	2.71064e-06	5.01977e-06
AGBL2	338.098	-0.229271	0.238774	-0.960195	0.336957	0.389421
AGBL3	472.07	-0.827421	0.205361	-4.02854	5.61248e-05	9.62919e-05
AGBL4	226.825	1.80988	0.316094	5.71752	1.08087e-08	2.25741e-08
AGBL5	12988.4	-0.318562	0.0448879	-7.09684	1.27645e-12	3.11948e-12
AGER	4364.88	0.220235	0.0720516	3.05663	0.00223843	0.0033998
AGFG1	15052.8	-0.694201	0.0471152	-14.7341	3.8957e-49	2.0404e-48
AGFG2	9479.19	1.19544	0.0511415	23.3749	7.69096e-121	8.72556e-120
AGGF1	2571.25	-0.833185	0.0957751	-8.69902	3.34757e-18	9.66466e-18
AGK	2061.53	-0.363987	0.124335	-2.92746	0.00341743	0.00510948
AGL	9063.97	-1.47112	0.0514923	-28.5689	1.63421e-179	2.8537e-178
AGMAT	1048.66	0.119707	0.145679	0.821716	0.411238	0.465912
AGMO	1327.49	1.84645	0.124666	14.807	1.32041e-49	6.96634e-49
AGPAT1	7269.91	-0.19606	0.060373	-3.24748	0.00116431	0.0018124
AGPAT2	6132.22	1.1518	0.0581014	19.8235	1.86616e-87	1.55094e-86
AGPAT3	17016.9	0.284527	0.0447936	6.35195	2.126e-10	4.78019e-10
AGPAT4	1886.25	-0.233439	0.100549	-2.32164	0.0202522	0.0281141
AGPAT4-IT1	450.046	-1.06892	0.208998	-5.11314	3.16847e-07	6.17106e-07
AGPAT5	5068.23	-0.484644	0.0662868	-7.31128	2.64601e-13	6.60143e-13
AGPAT6	10852.6	0.341564	0.0455357	7.50102	6.33248e-14	1.61135e-13
AGPAT9	234.588	-1.50658	0.270424	-5.56522	2.61827e-08	5.36903e-08
AGPHD1	403.261	-1.34941	0.240847	-5.59999	2.14369e-08	4.41469e-08
AGPS	6493.61	-0.994451	0.0594206	-16.7355	7.22179e-63	4.57038e-62
AGR2	193.875	-0.0953848	0.286744	-0.332647	0.739401	0.776654
AGR3	20.4047	0.737233	0.607376	1.21427	0.224644	0.268808
AGRN	206902	1.72486	0.025191	68.4711	0	0
AGRP	244.707	-0.688024	0.260993	-2.63567	0.00839704	0.0121271
AGSK1	842.201	0.767517	0.154516	4.96694	6.80175e-07	1.3028e-06
AGT	182.453	1.23226	0.307231	4.00799	6.12372e-05	0.000104763
AGTPBP1	5701.53	-1.44296	0.0651879	-22.1346	1.469e-108	1.48702e-107
AGTR1	101.665	0.246828	0.39774	0.620553	0.534894	0.587861
AGTR2	21.0962	0.924271	0.60393	1.53142	0.125665	0.157086
AGTRAP	2404.21	-0.41594	0.0907083	-4.58543	4.53051e-06	8.27802e-06
AGXT	322.795	5.8354	0.367058	14.151	1.84123e-45	9.12871e-45
AGXT2	106.315	0.807811	0.402607	2.00568	0.0448901	0.0598136
AGXT2L1	48.9326	2.46935	0.55849	4.36392	1.27751e-05	2.27209e-05
AGXT2L2	9370.2	-0.193081	0.0516164	-3.74069	0.000183519	0.000303415
AHCTF1	24742.5	-0.694341	0.0378194	-18.3594	2.77861e-75	2.04574e-74
AHCY	18620.2	0.672154	0.0384365	17.4874	1.78815e-68	1.21072e-67
AHCYL1	8886.63	-0.545307	0.050559	-10.7855	4.03005e-27	1.44684e-26
AHCYL2	3183.38	0.191629	0.0767084	2.49815	0.0124845	0.0177244
AHDC1	17342.2	-0.0702501	0.0380826	-1.84468	0.0650842	0.0849031
AHI1	9284.62	-0.627752	0.0505185	-12.4261	1.88521e-35	7.93064e-35
AHNAK	607101	-0.928282	0.0255714	-36.3015	1.53056e-288	4.97675e-287
AHNAK2	335167	3.49108	0.0258306	135.152	0	0
AHR	12300.4	-1.62852	0.0472497	-34.4653	2.6553e-260	7.44851e-259
AHRR	1593.73	2.29073	0.12868	17.7943	7.81836e-71	5.45638e-70
AHSA1	7342.71	-0.844637	0.0570973	-14.7928	1.63067e-49	8.59211e-49
AHSA2	4302.53	-0.60646	0.0682853	-8.88121	6.61396e-19	1.9429e-18
AHSG	61.8447	1.2237	0.592068	2.7112	0.00670403	0.00976548
AHSP	18.9861	2.05239	0.627239	3.27535	0.00105529	0.00164878
AICDA	110.556	1.0771	0.371275	2.8988	0.003746	0.00558064
AIDA	763.102	-1.54274	0.156916	-9.82825	8.50875e-23	2.73981e-22
AIF1	1241.12	-3.44985	0.136379	-25.2541	1.02045e-140	1.35308e-139
AIF1L	5028.59	0.813783	0.0648523	12.5481	4.07003e-36	1.73057e-35
AIFM1	7867.69	0.0449309	0.0608208	0.738743	0.460063	0.514899
AIFM2	2657.1	0.467368	0.0895666	5.21807	1.80797e-07	3.56376e-07
AIFM3	1190.19	1.89187	0.129791	14.5714	4.27206e-48	2.20548e-47
AIG1	2727.56	-0.692101	0.0995759	-6.95036	3.64347e-12	8.7782e-12
AIM1	16096.2	-0.345142	0.0422336	-8.17221	3.02802e-16	8.26795e-16
AIM1L	1486.14	1.43656	0.124285	11.5576	6.75852e-31	2.61685e-30
AIM2	653.388	-3.40742	0.187211	-18.1245	2.04216e-73	1.46998e-72
AIMP1	1677.1	-1.16088	0.107277	-10.8204	2.75655e-27	9.93858e-27
AIMP2	6819.64	0.414447	0.0560946	7.38835	1.48663e-13	3.74744e-13
AIP	6377.65	-0.124332	0.0603906	-2.05879	0.0395144	0.0530342
AIPL1	172.577	2.17216	0.339858	6.37253	1.85932e-10	4.19019e-10
AIRE	580.218	2.92646	0.221746	13.166	1.37646e-39	6.16605e-39
AJ004954	1779.86	-5.08746	0.149347	-33.773	4.92159e-250	1.29328e-248
AJ011981	96.8577	-0.432719	0.386379	-1.11972	0.262832	0.310352
AJ278121	62.4847	1.26466	0.482777	2.61504	0.00892162	0.0128424
AJ297365	3501.89	3.33678	0.0961973	34.6652	2.6342e-263	7.49219e-262
AJ420595	124.656	-2.48628	0.376236	-6.55872	5.42717e-11	1.24937e-10
AJ606316	5.54167	0.2201	0.602836	0.366205	0.714212	0.754138
AJ606328	28.2422	0.618461	0.570781	1.08331	0.27867	0.327383
AJAP1	313.573	0.313251	0.307057	1.02016	0.307653	0.358376
AJUBA	2331.13	0.286033	0.0925056	3.09205	0.00198776	0.00303261
AK000154	902.143	-1.46316	0.145163	-10.0768	6.99769e-24	2.31559e-23
AK000451	423.864	1.3138	0.207226	6.33754	2.33468e-10	5.23977e-10
AK000470	1062.05	-0.446095	0.132413	-3.36891	0.000754661	0.00119283
AK000798	3.26665	-0.0225591	0.504068	-0.0447906	0.964274	0.97021
AK000807	40.308	-0.33061	0.51551	-0.641209	0.521387	0.574923
AK000840	41.6254	0.36915	0.513117	0.719318	0.471945	0.526582
AK000953	83.8294	0.457361	0.405889	1.12663	0.259898	0.307199
AK001057	656.432	-1.62819	0.203678	-7.99042	1.34478e-15	3.60208e-15
AK001351	11.0876	0.661601	0.629832	1.05536	0.29126	0.340883
AK001533	2456.12	1.65906	0.0898141	18.47	3.60061e-76	2.67666e-75
AK001582	11.073	0.383761	0.629784	0.61027	0.541683	0.5945
AK001875	7.75953	0.309627	0.621056	0.499887	0.617155	0.665763
AK001928	47.0096	-1.5169	0.511276	-2.95517	0.00312493	0.00468628
AK001975	52.9332	-1.75509	0.51744	-3.37473	0.000738888	0.00116858
AK021537	162.57	-1.68599	0.322475	-5.21785	1.81008e-07	3.56763e-07
AK021563	129151	1.1088	0.223119	4.96954	6.71119e-07	1.28596e-06
AK021570	94.8775	0.124307	0.384936	0.322929	0.746749	0.783333
AK021664	21.9785	-1.56738	0.60217	-2.59259	0.00952573	0.0136774
AK021739	80.5591	0.123365	0.410109	0.300807	0.763562	0.798339
AK021804	3.04145	0.129795	0.53031	0.24603	0.805659	0.835759
AK021876	113.615	0.368709	0.374998	0.983174	0.325522	0.377308
AK021977	41.738	0.209623	0.523981	0.400029	0.689135	0.731439
AK022030	301.765	-1.57458	0.243568	-6.45865	1.05644e-10	2.4031e-10
AK022382	176.727	-0.371059	0.3161	-1.17376	0.24049	0.286302
AK022793	63.5383	0.0286977	0.500709	0.0573752	0.954246	0.962807
AK022898	8.68145	-0.45121	0.542947	-0.87997	0.378876	0.432847
AK022914	18.1815	-0.172508	0.607818	-0.28381	0.776556	0.810002
AK022915	5.69069	-0.680841	0.520976	-1.61858	0.105537	0.133381
AK022993	471.219	-0.844469	0.197995	-4.26445	2.00396e-05	3.52954e-05
AK023040	70.4863	0.133066	0.444042	0.299677	0.764424	0.799035
AK023159	58.0865	0.456593	0.490842	0.930072	0.352334	0.405244
AK023178	1600.74	-0.601649	0.12428	-4.84097	1.29204e-06	2.43782e-06
AK023304	68.9741	1.34497	0.448239	2.99443	0.00274955	0.00414402
AK023417	39.6163	0.0413619	0.594653	0.0695699	0.944536	0.954581
AK023457	37.5175	0.505753	0.531899	0.950612	0.341801	0.394443
AK023515	139.108	0.673994	0.339557	1.98448	0.0472028	0.0627248
AK023548	2.7542	0.0760231	0.526959	0.144479	0.885122	0.90517
AK023566	80.1616	-0.372409	0.417513	-0.891835	0.372481	0.426237
AK023614	48.8559	-0.214527	0.494276	-0.433996	0.664291	0.709
AK023627	868.973	1.06407	0.144951	7.34008	2.13469e-13	5.34479e-13
AK023629	38.1537	0.212615	0.527155	0.40333	0.686706	0.729304
AK023809	65.0706	-0.0359736	0.461736	-0.0779067	0.937902	0.949051
AK024092	10.6411	-0.544607	0.629532	-0.868571	0.385082	0.439323
AK024134	257.938	1.58138	0.265762	5.9446	2.77126e-09	5.95103e-09
AK024141	10.9096	0.47003	0.628884	0.750385	0.453023	0.50804
AK024243	30.878	0.451091	0.562579	0.801716	0.422717	0.477505
AK024248	2140.73	-0.240005	0.10357	-2.31732	0.0204864	0.0284215
AK024736	89.1205	0.768002	0.400666	1.91591	0.0553764	0.0729104
AK025061	8.42092	-0.676561	0.623464	-1.0989	0.271812	0.319924
AK025117	7.2245	-0.337602	0.617847	-0.548888	0.583082	0.634337
AK025127	44.9587	-0.965294	0.553738	-1.74219	0.0814746	0.104873
AK025140	71.0173	0.049142	0.446624	0.11003	0.912385	0.928057
AK025288	3.72287	-0.394952	0.524619	-0.793956	0.427221	0.482103
AK025511	726.008	0.834387	0.181923	4.58613	4.51527e-06	8.25141e-06
AK025726	32.5245	0.587166	0.549361	1.0685	0.285297	0.334463
AK026101	30.9412	-0.176412	0.554286	-0.318263	0.750285	0.786451
AK026244	9.61986	-0.341958	0.626993	-0.546558	0.584682	0.635824
AK026379	222.212	-3.90461	0.364678	-10.4798	1.06959e-25	3.70017e-25
AK026502	176.406	-1.0348	0.322111	-3.21073	0.00132397	0.0020526
AK026714	93.326	-0.686725	0.407795	-1.68332	0.0923134	0.117859
AK026736	15.7212	-1.1472	0.622827	-1.84694	0.0647562	0.0844932
AK026758	26.3415	-0.131213	0.580513	-0.225999	0.821203	0.849332
AK026777	141.522	1.24864	0.333433	3.74123	0.000183122	0.000302818
AK026905	44.6421	-0.697516	0.507142	-1.37446	0.169298	0.207027
AK026965	552.924	0.24574	0.19169	1.28196	0.199858	0.241316
AK027091	47.1087	0.220286	0.493152	0.446665	0.655117	0.70058
AK027145	7.79447	0.234281	0.623486	0.376354	0.706654	0.74693
AK027179	103.59	-0.734464	0.373303	-1.96654	0.0492367	0.0652752
AK027190	30.0623	0.699404	0.558997	1.25062	0.211074	0.253797
AK054623	36.323	1.0101	0.548683	1.839	0.0659146	0.0859087
AK054635	69.1741	-1.23381	0.571217	-2.1623	0.0305949	0.0415772
AK054708	62.238	0.15918	0.454579	0.350158	0.72622	0.764841
AK054726	5.7609	0.688832	0.499063	2.091	0.0365278	0.0492143
AK054753	11.1218	0.57263	0.629779	0.913294	0.361088	0.41434
AK054836	11.3634	0.336048	0.629755	0.534493	0.593	0.643614
AK054837	92.5674	0.583169	0.41097	1.41863	0.156006	0.19193
AK054845	27.7189	-0.774922	0.600117	-1.29179	0.196428	0.237456
AK054880	109.412	0.471146	0.379043	1.24284	0.213927	0.256937
AK054921	379.999	-2.30061	0.234224	-9.80293	1.09368e-22	3.51012e-22
AK054970	205.408	-0.989303	0.28526	-3.46646	0.000527357	0.000843393
AK054972	27.9802	-0.757253	0.570884	-1.32561	0.184967	0.224586
AK054988	7.30327	0.243027	0.621004	0.392118	0.694971	0.736549
AK054990	111.277	1.17242	0.365381	3.20544	0.00134857	0.00208902
AK055017	7.72036	-0.465432	0.615361	-0.763833	0.444967	0.500057
AK055055	166.696	-0.0728042	0.307211	-0.236982	0.81267	0.841751
AK055145	42.425	4.06271	0.582447	4.71446	2.42357e-06	4.50005e-06
AK055197	1533.6	-2.78295	0.122201	-22.7536	1.32069e-114	1.42264e-113
AK055250	60.9851	0.626263	0.457235	1.36917	0.170947	0.208846
AK055254	451.542	0.652608	0.197785	3.29935	0.000969081	0.00151853
AK055257	122.006	-1.07617	0.389294	-2.76201	0.00574474	0.00841561
AK055260	2.79235	0.323123	0.527061	0.63156	0.527675	0.58097
AK055267	7.83997	0.741905	0.620679	1.21596	0.224	0.268116
AK055272	507.95	3.56712	0.210904	16.8119	1.99776e-63	1.27119e-62
AK055332	31.2554	0.0184919	0.564275	0.0327716	0.973857	0.978206
AK055351	44.3833	0.238367	0.501236	0.475543	0.6344	0.681278
AK055384	136.929	-1.11748	0.349165	-3.19763	0.00138563	0.00214399
AK055386	3.55571	0.193195	0.517401	0.378619	0.704971	0.74544
AK055439	90.0933	-0.123559	0.459764	-0.268725	0.788142	0.820643
AK055458	108.5	-1.36466	0.393028	-3.46648	0.000527325	0.000843393
AK055459	5.72159	-0.193756	0.604113	-0.321518	0.747818	0.784252
AK055533	89.9283	0.607407	0.398178	1.52507	0.127242	0.158969
AK055601	1656.46	-0.0645491	0.10545	-0.612129	0.540452	0.593251
AK055623	50.5942	-0.421937	0.492514	-0.856449	0.39175	0.446183
AK055631	5.73476	0.999483	0.55534	2.43599	0.014851	0.0209074
AK055656	793.275	3.43059	0.169904	20.1252	4.43788e-90	3.799e-89
AK055666	92.7393	0.448526	0.389853	1.15034	0.250004	0.296562
AK055694	568.213	2.66191	0.191254	13.8919	7.09511e-44	3.42355e-43
AK055746	413.411	0.311382	0.235805	1.32049	0.186672	0.226555
AK055785	302.434	1.49978	0.26948	5.56157	2.6736e-08	5.47973e-08
AK055803	28.0312	0.05897	0.565683	0.104248	0.916972	0.931524
AK055853	69.7007	-0.214206	0.440381	-0.48637	0.626705	0.674467
AK055854	192.403	-1.52682	0.329545	-4.62738	3.70312e-06	6.80376e-06
AK055856	25.9738	2.64042	0.599771	4.19919	2.67871e-05	4.69033e-05
AK055876	128.81	0.583157	0.344566	1.69213	0.0906216	0.11585
AK055890	55.2782	2.18411	0.586987	3.72453	0.000195676	0.000322905
AK055910	84.6282	0.591272	0.413206	1.43059	0.152548	0.187998
AK055918	70.6649	0.659447	0.435573	1.51335	0.13019	0.162345
AK055932	78.7017	-0.106398	0.423441	-0.251271	0.801605	0.83247
AK055957	36.2209	0.951902	0.537282	1.76973	0.0767717	0.0991891
AK055967	684.547	1.03478	0.161771	6.39574	1.59773e-10	3.60995e-10
AK055974	38.6533	0.711482	0.527574	1.34786	0.177703	0.216377
AK055980	20.9666	2.90844	0.627055	4.48965	7.13413e-06	1.28893e-05
AK055981	76.2974	-1.62768	0.435963	-3.7202	0.000199063	0.000328161
AK056073	194.086	0.166779	0.28788	0.579335	0.562363	0.614146
AK056077	19.4036	0.906325	0.614498	1.47687	0.139709	0.173325
AK056081	44.1665	-0.404241	0.528698	-0.764523	0.444556	0.499687
AK056084	1614.4	1.61539	0.117973	13.6907	1.15443e-42	5.44397e-42
AK056098	197.195	-1.33681	0.288419	-4.63052	3.64752e-06	6.70413e-06
AK056182	82.5534	-0.149602	0.405653	-0.36878	0.712292	0.75237
AK056196	67.1492	0.00817571	0.439664	0.0185951	0.985164	0.98742
AK056211	3.47061	-0.0872821	0.554944	-0.157434	0.874902	0.896064
AK056228	153.886	1.24242	0.318632	3.89577	9.78871e-05	0.000164941
AK056246	103.372	0.987653	0.384757	2.56515	0.0103132	0.0147632
AK056252	12.5299	0.0395936	0.628762	0.0629785	0.949784	0.959371
AK056253	4019.09	-0.169905	0.110146	-1.54254	0.122942	0.153933
AK056267	2.86302	0.564803	0.468914	1.63594	0.101851	0.128982
AK056332	35.9554	0.282356	0.551244	0.512236	0.608486	0.657853
AK056351	156.304	1.07275	0.340073	3.15264	0.00161803	0.00248836
AK056368	108.45	-0.051181	0.377811	-0.135468	0.892242	0.910855
AK056396	47.0292	0.0443852	0.492612	0.0901031	0.928205	0.940947
AK056431	27.8495	-0.571099	0.576906	-0.989773	0.322285	0.373892
AK056485	5.23844	-0.296484	0.591434	-0.505395	0.613281	0.662196
AK056486	56.7061	0.548525	0.479667	1.14329	0.252918	0.299685
AK056490	17.0614	1.41018	0.618536	2.28209	0.0224839	0.0310154
AK056505	2.49873	0.13246	0.507451	0.262622	0.792842	0.824662
AK056524	96.9534	0.784056	0.390143	2.00872	0.0445669	0.0594023
AK056556	868.877	1.38994	0.165418	8.40081	4.43402e-17	1.23941e-16
AK056558	198.808	-0.247623	0.615052	-0.402764	0.687122	0.729619
AK056584	117.39	0.300787	0.357331	0.841727	0.399941	0.454519
AK056618	99.9449	1.49335	0.417651	3.56905	0.000358275	0.000579637
AK056623	381.398	-0.982643	0.212191	-4.62974	3.66119e-06	6.72824e-06
AK056657	1061.51	0.463985	0.161437	2.87405	0.00405239	0.0060199
AK056686	146.197	0.589394	0.327593	1.79885	0.0720431	0.0934293
AK056817	30.4914	-0.689489	0.566503	-1.21657	0.223767	0.267875
AK056897	11.0606	0.365442	0.629815	0.58125	0.561072	0.613113
AK056973	42.839	0.704932	0.508792	1.38466	0.166156	0.203458
AK056982	33.258	0.106677	0.549449	0.19415	0.846058	0.870851
AK057177	392.194	0.632819	0.213937	2.95775	0.00309893	0.00464967
AK057187	19.6776	0.0191042	0.618617	0.030878	0.975367	0.979482
AK057188	28.8895	-0.0848234	0.565541	-0.149974	0.880785	0.901298
AK057218	6.89251	0.569355	0.587352	1.0039	0.315425	0.366628
AK057259	325.011	4.15496	0.278564	14.6466	1.41548e-48	7.36332e-48
AK057304	14.1757	2.332	0.629353	3.9329	8.39279e-05	0.000142088
AK057321	163.968	1.16501	0.354004	3.28884	0.001006	0.00157437
AK057332	16.4341	2.23719	0.628594	3.41166	0.000645685	0.00102567
AK057471	2.7964	0.527874	0.499964	1.20831	0.226928	0.271342
AK057519	28.8253	0.664547	0.59136	1.12382	0.261089	0.308518
AK057596	37.262	-0.355401	0.535803	-0.663152	0.507233	0.561057
AK057604	134.664	-0.531468	0.334173	-1.59007	0.111818	0.140854
AK057657	54.7181	-0.349216	0.469647	-0.743434	0.457219	0.51216
AK057681	305.028	0.222505	0.245353	0.90687	0.364475	0.417895
AK057689	55.6274	0.679712	0.477258	1.42349	0.154593	0.190317
AK057719	616.938	0.316628	0.19943	1.58765	0.112367	0.141494
AK057873	59.4346	1.0392	0.459585	2.2583	0.0239267	0.0328947
AK057887	122.386	0.905644	0.362275	2.49863	0.0124676	0.0177024
AK057897	987.419	0.366474	0.16276	2.2516	0.0243476	0.0334508
AK057935	42.6527	-0.239762	0.511609	-0.468614	0.639346	0.686109
AK057978	106.246	-0.497338	0.382567	-1.29973	0.193693	0.23441
AK058136	7.01122	0.0306836	0.618088	0.0496489	0.960402	0.96751
AK074396	503.373	1.5415	0.196001	7.8611	3.80775e-15	1.00706e-14
AK074469	12.4678	-0.015786	0.627617	-0.0251501	0.979935	0.983103
AK074476	37.1063	0.727775	0.533023	1.3646	0.172378	0.210479
AK074615	264.919	1.03314	0.249888	4.133	3.58063e-05	6.22068e-05
AK075019	249.539	-0.339128	0.271662	-1.24829	0.211924	0.254755
AK075337	184.758	0.508621	0.349132	1.45666	0.145211	0.179587
AK090553	14.4807	1.09441	0.625391	1.75737	0.0788549	0.101714
AK090593	19.9173	0.681628	0.614772	1.1098	0.267086	0.31486
AK090604	7.751	1.09184	0.611065	1.88768	0.0590685	0.0774429
AK090674	3.19998	-0.577292	0.473096	-1.67468	0.0939961	0.119808
AK090688	4.56416	0.335416	0.583931	0.580922	0.561293	0.613245
AK090700	170.209	0.0950864	0.304448	0.312325	0.754793	0.790452
AK090736	453.868	-0.0192152	0.207205	-0.0927353	0.926114	0.93906
AK090844	595.76	-1.79429	0.221519	-8.09501	5.72612e-16	1.55141e-15
AK090904	186.788	0.568962	0.303621	1.8737	0.0609712	0.0798051
AK091028	71.873	1.0867	0.434761	2.49653	0.0125414	0.0178
AK091070	37.6576	0.757649	0.530083	1.42839	0.15318	0.188729
AK091275	25.8642	0.199366	0.578312	0.344759	0.730275	0.768452
AK091365	59.1828	0.808178	0.473463	1.70592	0.0880237	0.112774
AK091624	70.3133	0.520461	0.43432	1.19804	0.2309	0.275728
AK091688	39.4687	0.276621	0.528855	0.52306	0.600932	0.65084
AK091729	1621.65	2.08492	0.113141	18.4217	8.79536e-76	6.51665e-75
AK091866	10.1404	-0.49798	0.629659	-0.793295	0.427606	0.482493
AK091906	101.373	0.77711	0.389838	1.99253	0.0463128	0.0616021
AK091996	66.313	0.300278	0.452787	0.663116	0.507256	0.561057
AK092080	41.18	-0.134456	0.520562	-0.258286	0.796186	0.827578
AK092087	30.3747	0.207828	0.568846	0.365371	0.714834	0.7546
AK092098	167.364	0.581936	0.329447	1.76614	0.0773732	0.0999293
AK092143	4.86267	0.492642	0.55701	0.927614	0.353608	0.406651
AK092150	28.4316	1.21337	0.574657	2.10812	0.0350209	0.0472645
AK092331	244.312	-0.187369	0.278657	-0.672389	0.501336	0.555487
AK092380	79.8042	-0.205676	0.422273	-0.487049	0.626223	0.674033
AK092451	3.44838	-0.261592	0.516917	-0.518368	0.604202	0.653832
AK092589	10.7182	-0.266067	0.62983	-0.422826	0.672423	0.716399
AK092619	101.648	0.471765	0.381438	1.23662	0.216229	0.259536
AK092965	208.971	-0.569033	0.285344	-1.99388	0.0461646	0.0614217
AK093026	136.853	-0.696567	0.382099	-1.8225	0.0683786	0.0889451
AK093124	36.2056	0.374829	0.540189	0.693818	0.487796	0.542298
AK093256	6.72406	0.612842	0.556398	1.19592	0.231729	0.276678
AK093279	22.003	0.147367	0.596426	0.247073	0.804852	0.835278
AK093299	13.2806	0.125633	0.628251	0.200008	0.841474	0.867073
AK093362	76.6034	-0.270064	0.42287	-0.638577	0.523098	0.576499
AK093443	42.9985	1.12352	0.51401	2.18197	0.0291114	0.0396492
AK093513	11.4543	0.832614	0.629829	1.33294	0.182552	0.22184
AK093519	64.5762	0.846444	0.445548	1.89836	0.0576487	0.075703
AK093525	7.2194	0.787839	0.590776	1.41981	0.155664	0.191539
AK093534	375.217	-1.0666	0.213138	-5.00269	5.65356e-07	1.08789e-06
AK093551	22.9983	-0.305479	0.615253	-0.496699	0.619401	0.667893
AK093552	5.93254	-0.498176	0.599048	-0.847003	0.396994	0.451484
AK093600	41.6316	0.00723324	0.535147	0.0135174	0.989215	0.990913
AK093746	129.384	0.1375	0.35361	0.388839	0.697395	0.738704
AK094117	40.2694	1.00097	0.605448	1.65749	0.0974215	0.12378
AK094156	105.54	-0.705887	0.40103	-1.75949	0.0784944	0.101276
AK094196	13.2288	-0.285102	0.627899	-0.454378	0.649557	0.695332
AK094280	22.0914	1.31361	0.598263	2.19229	0.0283582	0.0386856
AK094325	121.215	0.203702	0.367881	0.553717	0.579772	0.631258
AK094342	11.8405	0.476853	0.628866	0.759567	0.447514	0.502533
AK094352	31.6097	0.747927	0.554451	1.34823	0.177584	0.216253
AK094462	24.8883	0.923678	0.595321	1.55204	0.120652	0.151298
AK094480	228.315	2.09756	0.277054	7.5534	4.24037e-14	1.08428e-13
AK094561	21.3146	1.1907	0.601077	1.97987	0.047718	0.0633853
AK094577	2901.21	1.35121	0.0882292	15.3139	6.17567e-53	3.42399e-52
AK094599	24.7542	-0.379317	0.587624	-0.64538	0.518681	0.572284
AK094607	19.8278	0.253192	0.608953	0.415853	0.677518	0.720888
AK094621	2.50497	-0.180668	0.467484	-0.396497	0.691738	0.733758
AK094639	33.3919	0.212495	0.547514	0.388118	0.697929	0.739141
AK094674	116.649	2.53395	0.400861	6.27283	3.54552e-10	7.9052e-10
AK094692	14.0232	0.0446275	0.624425	0.0714753	0.943019	0.953481
AK094715	132.132	1.12508	0.372671	3.01672	0.00255527	0.00386093
AK094733	7.29953	0.164498	0.576345	0.286521	0.774479	0.808262
AK094786	33.801	0.116916	0.553305	0.211307	0.832648	0.859683
AK094818	394.072	-0.624172	0.213086	-2.9289	0.00340159	0.00508672
AK094859	35.1812	0.00085087	0.56671	0.00150163	0.998802	0.999006
AK094909	39.9027	0.279057	0.518367	0.538315	0.590359	0.641258
AK094916	133.669	-1.59261	0.346186	-4.59087	4.414e-06	8.07598e-06
AK094934	283.555	-0.0239311	0.263918	-0.090677	0.927749	0.940524
AK094945	12.3076	0.206901	0.62819	0.329482	0.741791	0.778832
AK094985	14.238	-0.268387	0.625927	-0.429022	0.667907	0.712301
AK094990	121.384	-0.489391	0.357629	-1.3682	0.17125	0.209184
AK095045	26.4985	0.251553	0.598176	0.420651	0.67401	0.71781
AK095057	756.583	0.314892	0.164369	1.91575	0.0553969	0.0729295
AK095081	272.066	1.11192	0.284244	3.91033	9.217e-05	0.000155565
AK095112	72.9732	-0.124983	0.436779	-0.286132	0.774777	0.808444
AK095117	3.18089	-0.450395	0.514793	-0.945051	0.344633	0.397355
AK095119	36.1799	0.561978	0.535056	1.04992	0.293753	0.343539
AK095151	25.4124	0.478329	0.579587	0.825236	0.409238	0.463817
AK095179	408.533	-0.190629	0.236868	-0.804784	0.420944	0.475743
AK095187	29.3264	2.77762	0.596907	4.41849	9.93922e-06	1.78064e-05
AK095210	5.19871	-0.413399	0.596947	-0.701225	0.483163	0.53783
AK095221	129.329	0.53864	0.410267	1.31278	0.189256	0.229487
AK095242	4340.88	0.891357	0.067725	13.1612	1.46706e-39	6.56469e-39
AK095267	3.06684	0.0838447	0.447328	0.188933	0.850145	0.874214
AK095285	38.2707	0.289645	0.544539	0.531937	0.59477	0.645334
AK095310	3.26591	-0.0306417	0.539901	-0.0568032	0.954702	0.963077
AK095335	17.2104	-0.0775423	0.61177	-0.126748	0.89914	0.91679
AK095365	167.914	1.21714	0.31528	3.85757	0.000114521	0.000192124
AK095438	187.817	0.151463	0.292151	0.51844	0.604151	0.653806
AK095439	30.3573	-0.255128	0.558777	-0.456523	0.648014	0.693953
AK095498	16.0942	1.5021	0.621115	2.42088	0.0154831	0.021756
AK095546	152.876	-1.00501	0.327149	-3.07011	0.00213978	0.00325461
AK095583	238.311	0.195614	0.628679	0.311475	0.75544	0.791095
AK095618	34.7539	0.321156	0.553191	0.580472	0.561596	0.613467
AK095621	212.995	1.02113	0.29173	3.49887	0.000467242	0.000749942
AK095633	240.181	1.25312	0.278781	4.49238	7.04308e-06	1.27304e-05
AK095699	12.2004	1.08746	0.629625	1.74439	0.0810907	0.104422
AK095700	816.533	-0.537111	0.170244	-3.15483	0.00160591	0.00247032
AK095721	28.5289	-1.51979	0.575128	-2.63057	0.0085243	0.0122979
AK095779	263.257	0.779071	0.257266	3.02773	0.00246395	0.00372779
AK095988	165.114	0.0505752	0.32876	0.153839	0.877737	0.898517
AK096023	21.3407	0.0299804	0.604014	0.049643	0.960407	0.96751
AK096066	5.90957	-0.749049	0.603645	-1.28249	0.199672	0.241115
AK096159	42.3943	-1.80486	0.554022	-3.24103	0.00119099	0.00185264
AK096219	93.4213	1.29994	0.481939	2.69451	0.00704929	0.0102465
AK096230	9320.49	1.49477	0.0532682	28.0605	2.97409e-173	4.97041e-172
AK096233	26.4893	0.35108	0.602144	0.583268	0.559713	0.611873
AK096249	280.661	1.40105	0.251855	5.55921	2.70995e-08	5.55054e-08
AK096279	219.319	0.0859899	0.376314	0.228508	0.819251	0.847707
AK096291	24.8817	-0.420805	0.595074	-0.707155	0.47947	0.534277
AK096314	31.6849	-0.193458	0.551453	-0.350799	0.725739	0.764433
AK096319	3.93232	-0.717873	0.507598	-1.9349	0.053002	0.070021
AK096335	131.994	0.524422	0.344855	1.52049	0.128389	0.16027
AK096379	21.956	1.84937	0.606825	3.02766	0.00246456	0.00372825
AK096380	59.8838	2.33959	0.47852	4.83299	1.34498e-06	2.53439e-06
AK096395	465.657	0.392291	0.193859	2.02355	0.0430164	0.0574482
AK096424	21.5004	0.68274	0.597128	1.14345	0.252853	0.299651
AK096475	35.1906	-0.7085	0.537419	-1.31732	0.187732	0.227759
AK096499	38.0029	0.194063	0.548758	0.353674	0.723583	0.76249
AK096549	82.3048	1.03474	0.411959	2.50924	0.0120992	0.0172053
AK096592	3.21755	-0.215983	0.502546	-0.438654	0.660912	0.705946
AK096622	57.0861	0.598285	0.465696	1.28424	0.199058	0.24041
AK096668	433.094	1.93225	0.232415	8.30595	9.90267e-17	2.73991e-16
AK096803	343.112	2.99769	0.271927	10.974	5.09462e-28	1.86342e-27
AK096834	165.065	0.43547	0.311901	1.39607	0.162694	0.199499
AK096898	125.244	-1.15127	0.369044	-3.11658	0.00182965	0.00280061
AK096982	5132.8	0.0560624	0.0653794	0.857494	0.391172	0.445649
AK096995	196.419	-2.70817	0.322833	-8.33657	7.64744e-17	2.12312e-16
AK097119	752.096	-0.415177	0.161016	-2.57841	0.0099256	0.0142274
AK097143	209.08	0.0673826	0.342205	0.196911	0.843897	0.869175
AK097161	26.3005	0.639427	0.585215	1.09272	0.274518	0.322783
AK097193	30.744	0.587587	0.558274	1.05223	0.292695	0.342432
AK097242	74.2115	0.357537	0.430593	0.830255	0.406395	0.461043
AK097283	81.312	0.638777	0.435246	1.46724	0.142311	0.176312
AK097288	2.7446	-0.263401	0.438487	-0.656509	0.511497	0.565303
AK097289	1235.93	1.06705	0.126428	8.4393	3.19242e-17	8.95931e-17
AK097351	1184.28	0.535381	0.124675	4.29413	1.75383e-05	3.09789e-05
AK097370	318.335	-0.392936	0.22999	-1.7084	0.0875615	0.112231
AK097428	3.96888	-0.497954	0.554983	-0.94079	0.346813	0.399624
AK097432	715.117	1.18476	0.208913	5.6701	1.42717e-08	2.96675e-08
AK097446	242.838	0.889224	0.295449	3.00901	0.002621	0.00395732
AK097447	625.128	2.23877	0.174973	12.7817	2.07424e-37	9.0135e-37
AK097453	44.2223	-0.770432	0.516443	-1.49049	0.136097	0.169263
AK097470	36.1711	1.45946	0.555499	2.61938	0.00880903	0.0126915
AK097472	168.787	0.830164	0.33106	2.5068	0.012183	0.0173184
AK097500	13.8267	-2.26945	0.629028	-3.8514	0.000117443	0.00019696
AK097527	179.973	1.20507	0.300843	4.00281	6.25941e-05	0.00010698
AK097571	6.01642	0.442001	0.594665	0.754912	0.450302	0.505334
AK097590	33.642	0.901185	0.543599	1.6561	0.0977016	0.124098
AK097607	24.8584	2.66593	0.616463	4.08324	4.44121e-05	7.66905e-05
AK097622	9.54005	0.332601	0.628834	0.529789	0.596258	0.646606
AK097624	9.96757	-0.101517	0.629725	-0.161221	0.871919	0.893457
AK097625	2026.81	-2.90421	0.10902	-26.6191	4.07615e-156	6.09732e-155
AK097658	72.8785	-1.03367	0.434818	-2.37421	0.0175864	0.0245669
AK097694	4.71548	-0.410633	0.579406	-0.722975	0.469695	0.524362
AK097701	118.128	1.20734	0.356866	3.3796	0.00072592	0.00114874
AK097702	5.11093	0.522861	0.589897	0.908274	0.363733	0.4172
AK097722	5.88164	0.766051	0.581399	1.4139	0.157392	0.193487
AK097759	38.7259	0.828218	0.533178	1.55229	0.120593	0.151231
AK097791	231.837	0.427012	0.273738	1.55985	0.118795	0.149145
AK097794	29.1272	0.315705	0.560054	0.563677	0.572974	0.624615
AK097803	3331.78	0.434034	0.0754695	5.7511	8.86655e-09	1.85939e-08
AK097814	1069.26	-0.0903139	0.138976	-0.649853	0.515787	0.569465
AK097829	92.6091	0.72756	0.435304	1.67089	0.0947442	0.12068
AK097866	88.1162	1.49256	0.418651	3.55731	0.000374667	0.000605439
AK097878	1565.76	1.09094	0.109539	9.95876	2.30935e-23	7.5441e-23
AK097902	15.7583	0.0281383	0.62006	0.0453818	0.963803	0.969876
AK097910	116.892	2.42248	0.384474	6.25815	3.89563e-10	8.67871e-10
AK097921	23.0649	0.185104	0.586669	0.315528	0.752361	0.788208
AK097934	25.1062	0.933506	0.583551	1.59867	0.109893	0.1386
AK097957	463.406	0.8116	0.208787	3.88676	0.000101591	0.000170984
AK098012	187.695	-0.912072	0.320571	-2.84392	0.00445616	0.00659692
AK098067	3.98337	0.0113478	0.520599	0.0217921	0.982614	0.985387
AK098095	193.374	-1.87944	0.320209	-5.85663	4.72342e-09	1.00411e-08
AK098198	56.9653	0.0248065	0.46929	0.0528593	0.957844	0.965643
AK098200	984.021	0.751227	0.13735	5.46919	4.52096e-08	9.17097e-08
AK098263	52.6877	-0.206635	0.489717	-0.421938	0.67307	0.716996
AK098333	115.725	0.538205	0.366678	1.46753	0.142232	0.176223
AK098438	188.221	0.0414257	0.319615	0.129612	0.896873	0.914821
AK098491	364.759	0.328874	0.219086	1.50109	0.133333	0.166028
AK098570	59.1723	1.36971	0.471943	2.89524	0.0037887	0.00564152
AK098665	29.0445	0.8299	0.565659	1.46617	0.142603	0.176638
AK098727	1351.39	2.47756	0.12382	19.9965	5.9042e-89	4.9829e-88
AK098763	26.9081	0.870065	0.604038	1.44192	0.149325	0.184341
AK098783	74.6105	0.906421	0.435366	2.08043	0.0374861	0.0504306
AK1	2666.64	0.0302887	0.0847858	0.357238	0.720914	0.760069
AK122764	17.014	2.02699	0.626059	3.21079	0.0013237	0.0020523
AK123067	11.5022	-0.0865142	0.629279	-0.137507	0.89063	0.90954
AK123100	92.5771	-0.425204	0.394945	-1.07644	0.281729	0.330707
AK123141	106.678	-0.332477	0.389168	-0.854262	0.39296	0.447436
AK123177	648.512	-0.101544	0.165547	-0.613386	0.539621	0.592445
AK123181	149.248	2.62062	0.351858	7.39703	1.39269e-13	3.51246e-13
AK123263	35.391	0.100551	0.558103	0.18018	0.857011	0.880536
AK123298	23.1634	1.86976	0.616779	3.03515	0.00240413	0.0036402
AK123300	438.032	-0.417661	0.203133	-2.05601	0.039782	0.0533569
AK123314	148.182	0.49198	0.350021	1.40541	0.159899	0.196287
AK123332	69.22	-1.40772	0.445573	-3.15088	0.00162781	0.0025026
AK123393	51.8999	2.05377	0.497446	4.09387	4.24238e-05	7.33552e-05
AK123440	3.77783	0.182933	0.564861	0.325481	0.744817	0.781674
AK123450	169.878	1.28016	0.311419	4.10723	4.00441e-05	6.93677e-05
AK123459	67.6363	-1.02375	0.46752	-2.18705	0.0287386	0.039174
AK123474	127.72	1.29025	0.351646	3.66496	0.000247375	0.000405001
AK123543	112.911	0.773894	0.360449	2.14618	0.0318587	0.0432133
AK123582	126.844	1.33748	0.353091	3.78322	0.000154811	0.000257217
AK123584	84.1731	-0.473335	0.416348	-1.13664	0.255689	0.302687
AK123617	86.6923	0.758136	0.400784	1.89076	0.0586569	0.0769527
AK123654	109.442	-1.41359	0.38332	-3.68093	0.000232384	0.00038135
AK123675	74.2828	0.34359	0.425187	0.808027	0.419075	0.473849
AK123771	2636.63	-1.16703	0.0891989	-13.0828	4.13099e-39	1.8381e-38
AK123826	93.0469	0.303847	0.389527	0.780001	0.43539	0.490396
AK123872	329.887	-0.938133	0.230309	-4.07226	4.6559e-05	8.03072e-05
AK123878	73.8073	-0.999445	0.459959	-2.1708	0.0299465	0.04073
AK123889	815.754	0.114519	0.175072	0.654126	0.51303	0.566779
AK123891	149.202	0.284141	0.323803	0.877487	0.380222	0.434183
AK123934	2.74162	0.149288	0.521184	0.28771	0.773569	0.80739
AK123947	4.80868	0.210085	0.548266	0.387085	0.698694	0.739823
AK123976	19.5001	0.668725	0.60664	1.10288	0.270078	0.318097
AK123998	156.426	-0.18367	0.324523	-0.565951	0.571427	0.623178
AK124130	551.501	0.359476	0.178557	2.0132	0.044094	0.0588008
AK124173	3.98869	-0.074049	0.56761	-0.130581	0.896107	0.914191
AK124179	151.956	0.803642	0.412388	1.94827	0.0513826	0.0679659
AK124194	78.4108	0.0536457	0.474403	0.113088	0.909961	0.926013
AK124197	205.623	-0.0621557	0.279625	-0.222282	0.824094	0.851748
AK124233	1740.04	-2.76755	0.120576	-22.9357	2.04618e-116	2.23956e-115
AK124262	10.5198	-0.0873634	0.629398	-0.138856	0.889564	0.908764
AK124272	8.21395	1.52205	0.605247	3.07625	0.00209623	0.00319075
AK124308	100.46	0.245302	0.388397	0.631557	0.527676	0.58097
AK124326	14.5121	0.642627	0.62826	1.02647	0.304672	0.355274
AK124327	5.09118	0.654425	0.59398	1.13859	0.254873	0.301803
AK124399	2.4677	0.0122973	0.464553	0.0264465	0.978901	0.982267
AK124433	217.231	0.980236	0.273743	3.57953	0.000344217	0.000557556
AK124439	104.432	0.731044	0.379384	1.92624	0.0540741	0.0713374
AK124465	52.51	1.87422	0.496019	3.75485	0.000173448	0.000287249
AK124484	2.50902	0.0140997	0.509447	0.0276867	0.977912	0.981515
AK124523	445.219	-0.369389	0.212553	-1.73781	0.0822435	0.105812
AK124578	123.677	0.778846	0.373669	2.0836	0.0371968	0.0500716
AK124673	15.9476	0.514666	0.620908	0.829814	0.406644	0.461261
AK124680	38.5235	0.404377	0.531093	0.761331	0.446459	0.501482
AK124682	19.8873	0.510288	0.601717	0.848162	0.396348	0.450875
AK124806	350.424	-2.96073	0.240609	-12.2462	1.76116e-34	7.27274e-34
AK124820	61.2691	0.0800229	0.453016	0.176644	0.859788	0.88313
AK124832	73.6171	0.178356	0.425726	0.418939	0.675261	0.718896
AK124930	162.929	0.301556	0.337569	0.893297	0.371698	0.42546
AK124950	6.96277	-0.052488	0.614531	-0.0853993	0.931944	0.944152
AK124970	986.673	-1.36065	0.169593	-8.02142	1.04529e-15	2.81034e-15
AK124973	158.003	1.00124	0.377395	2.65179	0.00800665	0.0115872
AK125001	5.17887	-0.20113	0.591094	-0.341283	0.73289	0.770972
AK125051	50.7625	0.257056	0.505855	0.508159	0.611342	0.660509
AK125078	29.6068	0.440475	0.570897	0.771472	0.440427	0.495524
AK125083	62.7181	1.3952	0.521331	2.67351	0.00750626	0.0108875
AK125157	86.7142	-0.120214	0.427901	-0.280929	0.778765	0.811984
AK125212	323.786	-0.0501753	0.22904	-0.219068	0.826597	0.854083
AK125237	32.4844	0.487521	0.550016	0.886199	0.37551	0.429382
AK125257	125.819	0.0807393	0.347214	0.232535	0.816123	0.844934
AK125288	100.933	1.24916	0.420431	2.9678	0.00299941	0.00450453
AK125301	735.934	-0.549247	0.155691	-3.52764	0.000419275	0.000675208
AK125311	47.7899	1.20477	0.506833	2.37257	0.017665	0.0246707
AK125397	16.0215	0.240932	0.62526	0.385454	0.699901	0.741009
AK125412	733.574	0.406167	0.174591	2.32636	0.0199993	0.027774
AK125429	397.823	1.2439	0.209509	5.9351	2.93661e-09	6.30058e-09
AK125437	175.099	-0.356048	0.30239	-1.17736	0.239053	0.284785
AK125463	1397.98	0.0445775	0.133468	0.333993	0.738385	0.77592
AK125489	188.457	0.636069	0.304246	2.09034	0.0365877	0.0492896
AK125500	389.672	-1.14039	0.213715	-5.33414	9.59983e-08	1.91832e-07
AK125516	82.893	-0.960296	0.479781	-2	0.0455007	0.0605746
AK125532	2.71358	-0.48223	0.490986	-1.12509	0.260553	0.307928
AK125558	2653.95	0.535111	0.120404	4.44427	8.81904e-06	1.58586e-05
AK125594	19.4585	0.547477	0.615917	0.889606	0.373678	0.427446
AK125598	132.911	-0.231957	0.342676	-0.676863	0.498493	0.552611
AK125599	42.7747	0.135874	0.507072	0.267953	0.788736	0.821123
AK125684	235.931	-0.133355	0.263845	-0.505422	0.613263	0.662196
AK125686	1040.14	0.139011	0.167368	0.830569	0.406217	0.460883
AK125699	138.631	-1.92867	0.359691	-5.34471	9.05636e-08	1.81208e-07
AK125701	475.743	0.147576	0.200697	0.735315	0.462148	0.516948
AK125726	1758.97	0.77227	0.114181	6.76336	1.34825e-11	3.19003e-11
AK125727	89.2138	0.81984	0.399446	2.05131	0.0402371	0.053942
AK125749	59.5746	-0.0687668	0.472446	-0.14556	0.884269	0.904448
AK125759	37.8788	0.310988	0.492791	0.672713	0.50113	0.555284
AK125769	70.8939	0.409239	0.434756	0.941203	0.346601	0.399399
AK125818	1525.13	0.896845	0.109933	8.15772	3.41411e-16	9.30456e-16
AK125821	82.4823	1.11134	0.422748	2.62596	0.00864054	0.0124575
AK125849	2.5576	0.528148	0.458253	1.54306	0.122817	0.153785
AK125858	53.6075	0.787817	0.489438	1.60852	0.107722	0.13603
AK125860	39.9931	0.202082	0.526463	0.383822	0.70111	0.741934
AK125871	51.8937	0.748851	0.505125	1.48186	0.138377	0.171872
AK125955	9.94686	1.23972	0.628488	2.01261	0.0441562	0.0588805
AK125960	8.2388	0.065665	0.622083	0.105558	0.915933	0.930739
AK125994	57.5231	-1.12632	0.512579	-2.19422	0.0282192	0.0385089
AK126080	7.91071	-0.628196	0.623094	-1.01896	0.308224	0.358973
AK126180	1203.56	0.856489	0.123939	6.91025	4.83812e-12	1.16119e-11
AK126209	108.869	-0.435089	0.482828	-1.07051	0.284388	0.333509
AK126213	32.8407	-1.51341	0.562208	-2.68067	0.00734743	0.0106615
AK126225	456.498	0.0711921	0.23727	0.300045	0.764143	0.79881
AK126253	65.4814	0.534073	0.467647	1.14183	0.253526	0.300348
AK126266	2547.09	-2.1883	0.090347	-24.2148	1.55458e-129	1.88775e-128
AK126278	275.563	-0.58908	0.246763	-2.38693	0.0169897	0.0237747
AK126286	219.721	-0.132998	0.272645	-0.487802	0.62569	0.673577
AK126293	71.6667	1.4165	0.443758	3.18472	0.00144895	0.00223716
AK126307	53.7129	0.20508	0.480522	0.426789	0.669533	0.713692
AK126318	117.225	-0.348034	0.37233	-0.93466	0.349963	0.402895
AK126351	401.29	1.60859	0.210384	7.64095	2.15631e-14	5.57073e-14
AK126380	98.6582	1.15233	0.428055	2.6894	0.00715804	0.0103953
AK126532	3806.75	-0.264464	0.0757378	-3.49182	0.000479738	0.000769243
AK126539	430.463	1.12848	0.210744	5.35335	8.63426e-08	1.7296e-07
AK126616	25.9307	0.271344	0.593436	0.457304	0.647452	0.693503
AK126635	100.096	0.0186427	0.381051	0.048924	0.96098	0.967849
AK126693	243.605	1.09522	0.275288	3.97679	6.98508e-05	0.000118942
AK126717	8.99569	0.0360527	0.628102	0.0573984	0.954228	0.962807
AK126744	80.5812	3.02088	0.490287	6.03689	1.57111e-09	3.40665e-09
AK126852	1601.48	-0.339317	0.109901	-3.08745	0.00201884	0.00307734
AK127026	301.999	0.553522	0.323816	1.70927	0.0874	0.112047
AK127048	640.365	0.312367	0.16635	1.87775	0.060416	0.0791207
AK127087	48.5753	0.50776	0.542242	0.936407	0.349064	0.401972
AK127120	41.6841	1.77408	0.538421	3.27721	0.00104837	0.00163849
AK127124	1040.67	-0.255371	0.137693	-1.85463	0.0636491	0.0831461
AK127179	123.545	0.392481	0.371402	1.0567	0.290649	0.340249
AK127183	96.8952	0.417996	0.396514	1.05407	0.291852	0.341527
AK127190	390.409	0.6375	0.209895	3.037	0.00238945	0.00361886
AK127191	99.3734	0.584205	0.39662	1.4726	0.140858	0.174653
AK127224	385.345	1.16037	0.247936	4.67871	2.8869e-06	5.34053e-06
AK127270	336.221	0.768087	0.237242	3.23713	0.00120738	0.0018767
AK127292	19.3813	1.16322	0.61008	1.90777	0.0564211	0.0741902
AK127339	122.166	-0.555134	0.379586	-1.46211	0.14371	0.177902
AK127378	66.6338	1.45096	0.491619	2.94491	0.0032305	0.00483825
AK127380	9.08338	-0.551464	0.620117	-0.898407	0.368969	0.422572
AK127400	18.7289	-0.0138736	0.60934	-0.022768	0.981835	0.984687
AK127443	67.8814	-1.28059	0.466522	-2.73934	0.00615635	0.00899281
AK127460	251.009	0.170406	0.258715	0.658662	0.510113	0.563912
AK127472	7.36606	0.387684	0.61446	0.635414	0.525158	0.578587
AK127555	208.608	-1.54608	0.295965	-5.2173	1.81552e-07	3.57806e-07
AK127609	10.9211	-0.507655	0.629818	-0.808358	0.418884	0.473677
AK127697	95.6429	0.832636	0.41457	2.00752	0.0446943	0.0595689
AK127846	956.93	0.00725367	0.141962	0.0510959	0.959249	0.966781
AK127888	7.62903	1.13664	0.615641	1.93053	0.0535407	0.0706907
AK127889	53.148	-1.49373	0.493615	-3.0151	0.00256898	0.0038807
AK127919	311.059	0.492452	0.241961	2.03513	0.0418378	0.0559625
AK127963	13.6916	0.652288	0.627942	1.04186	0.297475	0.347577
AK127966	11.3589	0.330322	0.629833	0.525289	0.599382	0.649361
AK127974	5.38578	1.05259	0.562936	2.45908	0.0139292	0.0196751
AK128037	125.376	-0.287691	0.372379	-0.772535	0.439798	0.494861
AK128059	10.0142	-0.144249	0.624111	-0.231352	0.817042	0.845743
AK128153	647.421	2.17192	0.194166	11.1761	5.3398e-29	1.98658e-28
AK128161	8.25188	1.4591	0.613804	2.45743	0.0139935	0.0197638
AK128216	1559.35	-5.00101	0.164063	-30.2148	1.51404e-200	3.02524e-199
AK128252	79.79	0.173596	0.418853	0.414446	0.678548	0.721858
AK128346	30.0546	1.01356	0.600752	1.68949	0.0911254	0.116451
AK128400	104.36	0.700254	0.406337	1.72286	0.0849143	0.10902
AK128414	80.6705	1.99654	0.426351	4.65758	3.19948e-06	5.90498e-06
AK128439	270.612	0.843866	0.263631	3.20029	0.00137288	0.00212507
AK128486	206.659	1.43088	0.282667	5.05734	4.25148e-07	8.2294e-07
AK128525	6751.77	-4.79091	0.593768	-9.14873	5.76076e-20	1.74022e-19
AK128534	32.6744	0.455681	0.552963	0.823952	0.409967	0.4646
AK128559	284.225	0.467348	0.257733	1.8132	0.0698009	0.0906797
AK128563	5764.17	2.06121	0.062565	32.9423	5.45473e-238	1.32672e-236
AK128593	110.848	-0.182996	0.366976	-0.498649	0.618027	0.666615
AK128619	238.089	-1.85931	0.275611	-6.7343	1.6472e-11	3.88236e-11
AK128652	65.0698	-3.47361	0.503735	-6.52062	7.00166e-11	1.60415e-10
AK128656	729.881	0.111943	0.170518	0.656489	0.511509	0.565303
AK128673	91.8704	0.568686	0.397856	1.42906	0.152988	0.188511
AK128697	327.058	-0.608509	0.239099	-2.54472	0.0109366	0.0156218
AK128707	422.619	-0.477796	0.202849	-2.3553	0.0185077	0.0257917
AK128708	3.676	-0.679548	0.534124	-1.4453	0.148374	0.183249
AK128734	242.375	-0.0211874	0.268976	-0.0787706	0.937215	0.948434
AK128777	1170.19	1.5141	0.146056	10.3646	3.59197e-25	1.22755e-24
AK128833	322.301	1.83726	0.251054	7.30996	2.67226e-13	6.66624e-13
AK128837	5.79685	0.435325	0.514077	0.922526	0.356254	0.409349
AK129567	11.7849	1.98293	0.624007	3.60242	0.000315266	0.000511811
AK129672	79.4741	0.409943	0.428186	0.957269	0.338431	0.390922
AK129926	37.5867	0.747677	0.542774	1.37672	0.1686	0.206245
AK130076	73.9258	0.541451	0.425584	1.27193	0.203397	0.245335
AK130294	8.11461	-0.991921	0.600495	-1.77604	0.0757267	0.0979112
AK130329	153.262	0.658926	0.329713	1.9981	0.0457058	0.0608377
AK130400	15.8723	0.462878	0.618458	0.748916	0.453908	0.508846
AK130481	166.103	0.260894	0.341395	0.764195	0.444751	0.499838
AK130486	543.584	0.823415	0.179383	4.5898	4.43667e-06	8.11563e-06
AK130759	282.406	-0.701072	0.24302	-2.88433	0.00392243	0.00583392
AK130824	214.541	0.120474	0.308961	0.389935	0.696585	0.737973
AK130852	35.1851	1.94725	0.576666	3.35582	0.00079129	0.00124888
AK130904	6.1824	1.14374	0.593344	2.09126	0.036505	0.0491863
AK130911	6.07753	-0.887422	0.602284	-1.54399	0.122592	0.153534
AK131020	111.013	0.71272	0.372318	1.91363	0.055667	0.0732458
AK131325	4.78712	0.175356	0.59014	0.297987	0.765713	0.800212
AK131347	101.279	0.643862	0.399286	1.61209	0.106942	0.135073
AK131516	17.8905	2.27174	0.628577	3.4844	0.000493241	0.000790481
AK131520	160.301	0.544563	0.317366	1.71567	0.0862218	0.1106
AK131521	98.292	0.214094	0.399261	0.536223	0.591805	0.642487
AK172755	87.5989	-0.376377	0.402295	-0.935446	0.349559	0.402467
AK2	2986.17	-0.516249	0.0827456	-6.23893	4.40561e-10	9.79259e-10
AK225487	140.372	-0.664301	0.350345	-1.89561	0.058012	0.0761596
AK289390	50.9069	0.0220632	0.484752	0.0455131	0.963698	0.96983
AK291164	686.353	0.939106	0.162219	5.78848	7.10265e-09	1.49653e-08
AK291611	152.982	-1.54845	0.383964	-4.02684	5.65321e-05	9.69513e-05
AK291701	14.7782	-0.0239689	0.62817	-0.0381623	0.969558	0.974607
AK294004	21.4636	1.5608	0.626452	2.52741	0.0114907	0.0163798
AK294743	1950.9	1.33933	0.125607	10.6619	1.53386e-26	5.42416e-26
AK294819	721.164	0.543546	0.170606	3.18587	0.00144318	0.00222881
AK294973	124.591	0.526943	0.385538	1.36656	0.171763	0.209759
AK295617	9.37708	-0.217201	0.321578	-1.38383	0.166411	0.20374
AK295707	19.8775	1.37821	0.625862	2.22384	0.0261592	0.0358414
AK296065	1105.17	0.756438	0.130235	5.80799	6.32279e-09	1.33577e-08
AK296148	84.6356	1.24814	0.408369	3.0518	0.00227471	0.00345319
AK296276	89.33	2.60295	0.448137	5.74658	9.10649e-09	1.90807e-08
AK296947	366.602	1.48442	0.24665	6.01486	1.8004e-09	3.89554e-09
AK296966	3306.99	-2.09074	0.0858234	-24.3568	4.91e-131	6.01291e-130
AK297461	91.5336	-0.884822	0.407326	-2.1707	0.0299541	0.040738
AK297683	20.5736	0.0438011	0.613347	0.0714224	0.943062	0.953484
AK297919	257.053	-0.518373	0.269905	-1.92037	0.0548115	0.0722441
AK298056	68666.1	1.39715	0.0974958	14.3303	1.41548e-46	7.12592e-46
AK298300	14.5872	-0.274532	0.625574	-0.440033	0.659913	0.705064
AK298596	733.517	1.89289	0.164053	11.5319	9.10792e-31	3.51652e-30
AK299432	84.6605	-2.95883	0.476771	-6.08498	1.16506e-09	2.54081e-09
AK299452	1464.34	-0.0937206	0.119058	-0.78718	0.431176	0.486164
AK299501	1311.47	-0.389342	0.118421	-3.28773	0.00100997	0.00158028
AK3	2680.73	-0.193305	0.0966465	-2.00012	0.0454869	0.0605594
AK300121	1969.13	0.10145	0.113448	0.89424	0.371193	0.424945
AK300387	316.874	0.185823	0.231688	0.802032	0.422535	0.477386
AK300656	132.636	-0.0585097	0.33713	-0.173552	0.862218	0.885254
AK301093	136.105	-0.758042	0.351109	-2.15812	0.0309185	0.0419914
AK301549	220.167	1.82038	0.315951	5.75272	8.78173e-09	1.84239e-08
AK301679	39.289	4.07929	0.597414	5.46756	4.56275e-08	9.25192e-08
AK301968	211.231	0.760472	0.278707	2.728	0.00637197	0.00929779
AK302092	567.619	1.24854	0.217002	5.75216	8.81078e-09	1.84817e-08
AK302238	72.9977	1.82748	0.437282	4.15998	3.18278e-05	5.5456e-05
AK302306	63.9671	3.85667	0.524228	6.70118	2.06744e-11	4.85233e-11
AK302451	571.619	6.63044	0.336741	17.2414	1.29766e-66	8.58926e-66
AK302511	4392.85	0.772796	0.0740832	10.4314	1.78323e-25	6.13692e-25
AK302514	415.492	2.83683	0.223824	12.634	1.37174e-36	5.87441e-36
AK302545	169.668	5.23569	0.464207	9.6561	4.6314e-22	1.46798e-21
AK302694	154.49	0.310455	0.370911	0.836987	0.4026	0.457223
AK302879	51.2452	1.94107	0.503585	3.8275	0.000129449	0.000216354
AK303207	70.2835	0.65359	0.463064	1.41095	0.15826	0.194489
AK303572	8841.51	-0.215657	0.0518944	-4.15568	3.24328e-05	5.64901e-05
AK304483	318.033	1.64637	0.23863	6.89321	5.45475e-12	1.30676e-11
AK304759	279.611	-1.68726	0.253958	-6.63604	3.22217e-11	7.5086e-11
AK304826	1249.25	0.890571	0.159713	5.57581	2.46386e-08	5.06213e-08
AK307154	60.187	-0.768297	0.468126	-1.63998	0.10101	0.128029
AK307172	631.878	3.97369	0.20189	19.5369	5.33451e-85	4.32065e-84
AK307192	199.668	-0.16598	0.283675	-0.585098	0.558482	0.610691
AK307207	14.1166	0.579642	0.62965	0.924268	0.355347	0.40846
AK307233	957.553	0.546102	0.141069	3.87107	0.000108357	0.00018202
AK307246	30.5867	1.05277	0.571732	1.83974	0.0658059	0.0857898
AK307275	20.3228	-0.00380151	0.623654	-0.00609422	0.995138	0.995869
AK307870	881.622	-1.71561	0.180472	-9.50269	2.04535e-21	6.38557e-21
AK308309	60.6469	-0.471423	0.479547	-0.982753	0.325729	0.377494
AK308544	7.03125	0.498514	0.582191	0.881389	0.378108	0.43205
AK308561	274.572	-0.635215	0.259968	-2.44314	0.0145603	0.0205169
AK308605	83.4402	0.929994	0.554724	2.42998	0.0150995	0.0212425
AK308652	182.145	-0.5606	0.309703	-1.80981	0.0703255	0.0913081
AK308704	86.9943	0.869729	0.407956	2.1306	0.033122	0.0448152
AK308867	1004.98	-0.732627	0.136969	-5.34854	8.86644e-08	1.77495e-07
AK308944	46.337	0.396213	0.507742	0.780278	0.435227	0.490252
AK308965	661.054	0.569682	0.162028	3.51582	0.000438393	0.000705163
AK309024	1827.62	0.302543	0.111394	2.71597	0.00660818	0.00962986
AK309109	56.7921	0.0183923	0.465615	0.039502	0.96849	0.973784
AK309215	336.383	-1.0083	0.256531	-3.92932	8.51876e-05	0.000144157
AK309255	1848.47	-0.207949	0.145335	-1.43082	0.152481	0.187934
AK309286	199.338	-0.548446	0.286072	-1.91688	0.0552526	0.0727708
AK309441	1797.23	0.553363	0.127464	4.34128	1.41657e-05	2.51502e-05
AK309476	225.726	0.873973	0.276234	3.16304	0.00156129	0.00240365
AK309533	1575.69	-0.180263	0.142088	-1.26867	0.20456	0.246631
AK309717	18.7468	0.267789	0.610918	0.438336	0.661143	0.706162
AK309744	213.633	0.774743	0.278499	2.78123	0.00541526	0.00794863
AK309896	49.8388	-0.262922	0.512968	-0.512465	0.608326	0.657767
AK309922	109.69	-0.790344	0.375127	-2.10581	0.0352213	0.047514
AK309988	6.42396	-0.180577	0.573859	-0.315948	0.752042	0.788008
AK310013	25.3049	0.15901	0.576289	0.275925	0.782606	0.815433
AK310041	747.784	1.14612	0.197152	5.81248	6.1555e-09	1.30156e-08
AK310046	185.238	-0.659777	0.294603	-2.23905	0.0251527	0.0345145
AK310094	1531.82	5.07236	0.151914	33.0766	6.45295e-240	1.58524e-238
AK310226	177.65	0.495283	0.300589	1.64755	0.0994449	0.126182
AK310228	964.48	1.47745	0.15198	9.71921	2.49713e-22	7.95816e-22
AK310237	755.425	-0.426982	0.210874	-2.02478	0.04289	0.0572887
AK310239	232.977	1.21585	0.301344	4.03263	5.51551e-05	9.4721e-05
AK310350	20.4873	0.757579	0.599663	1.26341	0.206441	0.248689
AK310441	45.9329	2.08084	0.512225	4.0224	5.76086e-05	9.87064e-05
AK310471	7.76354	0.595154	0.539734	1.23372	0.217306	0.260726
AK310493	29.6177	-0.651523	0.567997	-1.14642	0.251621	0.298322
AK310497	6.09655	0.68761	0.582259	1.2469	0.212434	0.255308
AK310526	35.7368	3.63509	0.613665	5.1698	2.34346e-07	4.59087e-07
AK310634	2533.44	-0.964579	0.143302	-6.73088	1.68636e-11	3.97276e-11
AK310665	193.023	-1.28454	0.345905	-3.71045	0.000206891	0.000340677
AK310751	390.182	-1.7457	0.230103	-7.57972	3.46303e-14	8.88759e-14
AK310794	29.3695	0.956707	0.629805	1.54222	0.123021	0.154017
AK310876	103.96	-0.168341	0.370899	-0.453857	0.649932	0.695672
AK311005	1224.39	-1.29032	0.123647	-10.4339	1.73527e-25	5.97354e-25
AK311108	47.0674	0.361168	0.521833	0.69201	0.488931	0.543461
AK311113	86.5628	-0.6678	0.494157	-1.35114	0.176651	0.215203
AK311120	20.8106	0.169793	0.596781	0.284532	0.776003	0.809517
AK311131	270.961	1.01806	0.266649	3.81676	0.000135213	0.000225665
AK311167	247.057	-0.738944	0.313257	-2.3584	0.0183539	0.0255891
AK311181	17.9618	0.00211823	0.609504	0.00347512	0.997227	0.997553
AK311213	33.3685	0.20165	0.553299	0.364462	0.715513	0.755155
AK311257	4.70909	-0.44149	0.551957	-0.834401	0.404055	0.458727
AK311282	150.118	0.343493	0.33338	1.03029	0.302872	0.353344
AK311291	17.7877	0.724577	0.617407	1.17533	0.239864	0.285653
AK311356	5.51698	-0.221272	0.582827	-0.382009	0.702455	0.743068
AK311374	34.5849	2.30628	0.583744	3.8972	9.73131e-05	0.000164042
AK311380	5.47989	-0.151726	0.504081	-0.304224	0.760957	0.796227
AK311398	2.75728	-0.036436	0.522	-0.0698676	0.944299	0.954381
AK311400	25.1989	1.89324	0.625095	3.07143	0.00213036	0.00324088
AK311445	11.8295	-0.392323	0.62982	-0.623815	0.532749	0.585793
AK311497	86.1442	-5.35343	0.548501	-6.48233	9.03162e-11	2.0598e-10
AK311573	10.363	0.200018	0.628006	0.31888	0.749817	0.786047
AK311660	101.616	-0.770005	0.383933	-2.00455	0.0450107	0.0599581
AK316321	1397.78	2.30181	0.126845	18.1378	1.60322e-73	1.15538e-72
AK4	1148.95	0.274541	0.154375	1.7784	0.0753383	0.0974399
AK5	266.374	-0.734535	0.262142	-2.80137	0.00508863	0.00748982
AK7	217.03	1.18929	0.282061	4.21358	2.51358e-05	4.40843e-05
AK8	399.718	1.82215	0.220001	8.27499	1.28467e-16	3.54289e-16
AKAP1	22223.4	0.892364	0.034813	25.633	6.54265e-145	9.07274e-144
AKAP10	4567.18	-0.633658	0.0702573	-9.01899	1.89827e-19	5.65766e-19
AKAP11	13242.6	-1.89254	0.0457773	-41.341	0	0
AKAP12	6218.94	-0.647406	0.0638195	-10.1443	3.51438e-24	1.17195e-23
AKAP13	34296	-1.28648	0.0336046	-38.2825	0	0
AKAP14	14.7818	-0.177362	0.622303	-0.284916	0.775708	0.809244
AKAP17A	23252.2	0.716738	0.0393503	18.2143	3.97691e-74	2.88467e-73
AKAP2	10744.6	-1.50474	0.0481861	-31.2269	4.59331e-214	9.83531e-213
AKAP3	166.279	-0.50547	0.317065	-1.59397	0.110942	0.139808
AKAP4	44.3138	1.02054	0.515759	1.97639	0.0481107	0.0638792
AKAP5	470.036	-2.14191	0.236034	-9.06632	1.23106e-19	3.68433e-19
AKAP6	1170.87	-0.0096447	0.137336	-0.0702267	0.944013	0.95421
AKAP7	1060.76	-1.33545	0.131187	-10.1779	2.48948e-24	8.32783e-24
AKAP8	12558.5	0.742769	0.0432838	17.1604	5.2542e-66	3.44892e-65
AKAP8L	23943	0.493558	0.0377021	13.091	3.70775e-39	1.65098e-38
AKAP9	39706.9	0.111335	0.0485361	2.29386	0.0217986	0.0301243
AKD1	969.963	-1.37002	0.145215	-9.43216	4.0173e-21	1.24532e-20
AKIP1	733.821	-0.254286	0.153827	-1.65305	0.0983209	0.124846
AKIRIN1	10272.7	-1.05107	0.0531801	-19.7641	6.06963e-87	5.02055e-86
AKIRIN2	4611.03	-0.208622	0.0800775	-2.60525	0.00918063	0.0131982
AKIRIN2-AS1	94.8353	-0.74717	0.439556	-1.69899	0.0893208	0.114293
AKNA	18889.8	-1.90895	0.0395125	-48.3114	0	0
AKNAD1	104.256	1.65658	0.421922	3.91899	8.89212e-05	0.000150268
AKR1A1	5746.23	-0.337023	0.067216	-5.01401	5.3306e-07	1.02695e-06
AKR1B1	4756.21	0.938822	0.0667096	14.073	5.56322e-45	2.73279e-44
AKR1B10	268.673	2.5831	0.298924	8.61118	7.23115e-18	2.06579e-17
AKR1B15	141.026	1.94863	0.352176	5.51678	3.45259e-08	7.04278e-08
AKR1C1	29587.1	1.09739	0.0393122	27.9148	1.76509e-171	2.91021e-170
AKR1C2	19430.1	0.748972	0.0458174	16.3468	4.58194e-60	2.78265e-59
AKR1C3	2628.38	0.980443	0.0859988	11.4003	4.16657e-30	1.58793e-29
AKR1C4	91.5696	0.352889	0.407733	0.865422	0.386807	0.441148
AKR1CL1	94.237	0.526468	0.404574	1.30103	0.193247	0.233967
AKR1D1	75.4506	1.19918	0.433672	2.76106	0.00576147	0.00843862
AKR1E2	4591.4	1.68087	0.069994	24.0132	2.02594e-127	2.41821e-126
AKR7A2	3495.12	-0.115889	0.0822732	-1.40858	0.158959	0.195211
AKR7A2P1	492.872	0.275747	0.20394	1.35209	0.176346	0.214884
AKR7A3	401.028	-0.161745	0.207571	-0.779221	0.43585	0.490869
AKR7L	320.906	1.1243	0.232761	4.82859	1.37504e-06	2.58943e-06
AKT1	56453.8	1.08313	0.0288179	37.5854	0	0
AKT1S1	6357.44	0.861521	0.0577084	14.9287	2.14318e-50	1.14202e-49
AKT2	31685.9	0.670836	0.0311123	21.5617	4.10887e-103	3.97072e-102
AKT3	2124.14	-3.28215	0.109553	-29.9266	8.8687e-197	1.73392e-195
AKTIP	848.876	-1.07379	0.150404	-7.13822	9.45446e-13	2.31888e-12
AL049935	242.975	-0.849441	0.270146	-3.14345	0.00166969	0.00256458
AL049948	69.8354	-0.709562	0.453917	-1.56241	0.118192	0.148471
AL050000	53.4855	0.348819	0.502096	0.694618	0.487294	0.541789
AL050085	161.622	-0.976412	0.3168	-3.08032	0.00206779	0.00314901
AL050141	9162.78	0.186053	0.0589684	3.15513	0.00160428	0.00246798
AL109706	12.353	0.333099	0.628192	0.530747	0.595594	0.646
AL109792	9.29187	0.282262	0.62724	0.450778	0.65215	0.697833
AL117485	210.368	0.762082	0.320922	2.37421	0.0175867	0.0245669
AL133111	2109.05	-0.304114	0.104014	-2.92377	0.00345818	0.00516914
AL137445	4.30094	0.634345	0.544362	1.28586	0.198491	0.239795
AL137522	64.9715	0.0047921	0.475456	0.0100796	0.991958	0.993295
AL137535	3.18089	-0.450395	0.514793	-0.945051	0.344633	0.397355
AL137655	1078.39	0.261651	0.128938	2.02927	0.0424303	0.0566994
AL137752	320.245	0.613135	0.22817	2.68694	0.00721089	0.0104677
AL157440	687.861	-0.127568	0.162654	-0.784292	0.432869	0.487871
AL355711	152.571	-2.3718	0.351109	-6.71959	1.82231e-11	4.28603e-11
AL357213	1020.96	-0.498714	0.134265	-3.71431	0.000203763	0.000335684
AL360260	57.7172	0.701452	0.468662	1.49599	0.134657	0.1676
AL389983	453.901	-0.859575	0.222654	-3.85998	0.000113396	0.000190277
AL831889	265.351	-2.61355	0.284328	-9.1544	5.46617e-20	1.65144e-19
AL831948	776.337	1.18438	0.160226	7.39076	1.45987e-13	3.68037e-13
AL831977	183.168	0.186743	0.56829	0.330698	0.740873	0.7781
AL832007	134.253	-1.13058	0.35214	-3.20772	0.0013379	0.00207301
AL832163	348.93	0.693489	0.219958	3.15248	0.00161891	0.00248954
AL832184	114.161	0.0207749	0.382633	0.0542934	0.956701	0.964848
AL832212	127.021	0.636554	0.343241	1.85411	0.0637233	0.0832385
AL832252	1124.09	1.92286	0.133407	14.4081	4.60183e-47	2.33105e-46
AL832262	206.334	-0.637774	0.280108	-2.27645	0.0228191	0.0314566
AL832378	17.7654	2.15498	0.622397	3.38899	0.000701494	0.00111137
AL832384	302.177	-1.17931	0.614671	-1.93576	0.0528966	0.0698893
AL832439	35.725	-0.0838824	0.593379	-0.141389	0.887562	0.90706
AL832447	24.984	-0.181796	0.582049	-0.31235	0.754774	0.790452
AL832593	1951.03	1.51305	0.101161	14.955	1.4449e-50	7.71441e-50
AL832615	12.0659	0.0706431	0.322015	0.226909	0.820495	0.848815
AL832737	189.175	1.75541	0.32435	5.40328	6.54338e-08	1.31884e-07
AL832797	361.541	2.83058	0.244593	11.5308	9.23104e-31	3.56237e-30
AL832891	1588.34	-0.52406	0.114186	-4.58944	4.44434e-06	8.12846e-06
AL832909	8.31813	-0.0691293	0.606186	-0.114135	0.909131	0.925322
AL833139	11.8622	-0.466705	0.62978	-0.742622	0.45771	0.512662
AL833150	174.54	0.0146587	0.320368	0.0457563	0.963504	0.969674
AL833181	2.70487	-0.485372	0.490799	-1.12951	0.258682	0.305895
AL833346	510.71	0.80307	0.19232	4.17528	2.97617e-05	5.19631e-05
AL833455	7.42518	-0.868658	0.571129	-1.73207	0.0832609	0.10706
AL833634	46.2325	0.704177	0.528283	1.3324	0.182728	0.222032
ALAD	2519.8	0.628573	0.0925939	6.78841	1.13373e-11	2.68792e-11
ALAS1	4651.99	-0.948705	0.0653498	-14.517	9.45235e-48	4.84818e-47
ALAS2	119.444	0.258023	0.409029	0.630808	0.528166	0.581405
ALB	42.9162	0.147044	0.515558	0.285194	0.775496	0.809057
ALCAM	2064.8	-2.92415	0.10467	-27.9172	1.64995e-171	2.7222e-170
ALDH16A1	15396.7	1.45304	0.0453144	32.0654	1.33951e-225	3.06065e-224
ALDH18A1	13544.5	-0.571189	0.0421376	-13.5553	7.37243e-42	3.4337e-41
ALDH1A1	4029.28	0.28604	0.0707037	4.04561	5.21867e-05	8.9793e-05
ALDH1A2	167.854	-0.122834	0.312627	-0.392903	0.694391	0.736126
ALDH1A3	2084.46	-1.59495	0.103855	-15.3553	3.26241e-53	1.817e-52
ALDH1B1	2440.54	-1.18668	0.101915	-11.6431	2.48682e-31	9.71931e-31
ALDH1L1	2451.29	2.33107	0.0913151	25.5203	1.1748e-143	1.61269e-142
ALDH1L2	2566.21	-2.18836	0.090855	-24.0801	4.03971e-128	4.86213e-127
ALDH2	7458.28	-0.14734	0.0558448	-2.63839	0.00833019	0.0120356
ALDH3A1	363.774	2.22343	0.225755	9.83173	8.21984e-23	2.64747e-22
ALDH3A2	3268.28	-0.653057	0.0786594	-8.30224	1.02167e-16	2.82458e-16
ALDH3B1	1856.62	-0.331678	0.104178	-3.18373	0.00145389	0.0022445
ALDH3B2	6910.76	1.22844	0.0563658	21.7936	2.66631e-105	2.62952e-104
ALDH4A1	1879.44	1.02621	0.103732	9.89239	4.49194e-23	1.45654e-22
ALDH5A1	2122.84	-0.143882	0.0982597	-1.4643	0.143113	0.177207
ALDH6A1	2105.64	-0.33429	0.0984296	-3.39622	0.000683246	0.00108316
ALDH7A1	3308.79	0.33721	0.108529	3.10709	0.00188936	0.00288805
ALDH8A1	307.651	0.887288	0.236687	3.74802	0.000178233	0.000295013
ALDH9A1	6926.88	-0.21916	0.0543654	-4.03123	5.54865e-05	9.52501e-05
ALDOA	155802	0.80671	0.0297541	27.1126	6.99617e-162	1.0856e-160
ALDOB	45.259	0.344269	0.527965	0.651982	0.514413	0.568102
ALDOC	1032.91	-0.292743	0.148521	-1.97104	0.0487196	0.0646269
ALG1	2155.14	0.147404	0.095795	1.53874	0.123867	0.155005
ALG10	2302.46	-0.980426	0.109984	-8.91391	4.92634e-19	1.45237e-18
ALG10B	1677.73	-1.2694	0.123915	-10.2431	1.27137e-24	4.28222e-24
ALG11	2362.49	-1.11588	0.123646	-9.0243	1.8084e-19	5.39309e-19
ALG12	5794.15	-0.274963	0.0610384	-4.50475	6.64496e-06	1.20312e-05
ALG13	9291.34	-1.16376	0.0776364	-14.9896	8.58118e-51	4.59958e-50
ALG14	769.941	-0.917642	0.154638	-5.93345	2.96635e-09	6.36273e-09
ALG1L	425.179	2.01535	0.20972	9.59913	8.06193e-22	2.54185e-21
ALG1L2	62.8234	1.17411	0.459483	2.55106	0.0107395	0.0153536
ALG2	3021.46	-0.0508496	0.0936084	-0.543216	0.586981	0.638097
ALG3	4522.12	-0.179152	0.066032	-2.71311	0.00666556	0.00971059
ALG5	1842.62	-1.1856	0.115075	-10.302	6.90077e-25	2.33682e-24
ALG6	1969.19	-2.2552	0.103302	-21.8232	1.39649e-105	1.37944e-104
ALG8	4041.43	-1.12499	0.0797753	-14.1015	3.71748e-45	1.83162e-44
ALG9	2993.07	-0.57507	0.0904305	-6.3592	2.0281e-10	4.56341e-10
ALK	1126.35	-1.1049	0.135021	-8.18312	2.76592e-16	7.56323e-16
ALKBH1	896.305	-0.239586	0.142474	-1.6816	0.0926471	0.118254
ALKBH2	2073.09	0.641921	0.096124	6.67795	2.42303e-11	5.67115e-11
ALKBH3	1660.04	0.323189	0.121832	2.65273	0.00798428	0.0115555
ALKBH4	9126.54	2.10836	0.0516254	40.8373	0	0
ALKBH5	17926.2	0.332294	0.0393153	8.45202	2.86309e-17	8.04704e-17
ALKBH6	1514.14	0.847292	0.133742	6.33502	2.37314e-10	5.32317e-10
ALKBH7	1812.77	1.05464	0.113969	9.25327	2.17731e-20	6.63283e-20
ALKBH8	1292.49	-0.836829	0.123523	-6.77429	1.25017e-11	2.96025e-11
ALLC	89.7889	1.96745	0.417082	4.69504	2.66557e-06	4.93817e-06
ALMS1	34664	-1.41354	0.0379223	-37.2745	4.24208e-304	1.49215e-302
ALMS1P	238.336	-0.755708	0.278276	-2.71503	0.00662689	0.00965598
ALOX12	1866.21	-0.713349	0.106263	-6.71287	1.90834e-11	4.48536e-11
ALOX12B	273.179	0.722982	0.250469	2.88608	0.00390075	0.00580202
ALOX12P2	255.182	1.45884	0.256263	5.68828	1.28323e-08	2.67389e-08
ALOX15	350.485	1.82826	0.299299	6.10258	1.04372e-09	2.28064e-09
ALOX15B	537.861	0.362035	0.185511	1.95152	0.0509948	0.0674966
ALOX5	6160.29	-2.00669	0.0592338	-33.8746	1.5773e-251	4.18967e-250
ALOX5AP	640.233	-3.77285	0.196441	-19.0874	3.2126e-81	2.51721e-80
ALOXE3	418.229	1.56622	0.213669	7.32615	2.36861e-13	5.92019e-13
ALPI	433.143	6.67097	0.379293	14.3897	6.00633e-47	3.03748e-46
ALPK1	3102.33	-1.18712	0.0871551	-13.62	3.04716e-42	1.42816e-41
ALPK2	394.686	-0.217861	0.211308	-1.03101	0.302534	0.352966
ALPK3	3377.63	0.345164	0.0756838	4.5606	5.10081e-06	9.29443e-06
ALPL	2406.4	-1.79001	0.0906309	-19.7473	8.46613e-87	6.98869e-86
ALPP	537.614	1.951	0.185391	10.5151	7.35886e-26	2.55621e-25
ALPPL2	398.814	3.88271	0.244248	15.7238	1.0394e-55	5.97914e-55
ALS2	10875.5	-0.0592582	0.050278	-1.17861	0.238553	0.28423
ALS2CL	4912.32	0.219318	0.0641643	3.41807	0.000630673	0.00100241
ALS2CR11	846.651	-0.169253	0.145172	-1.16586	0.243669	0.289692
ALS2CR12	357.467	-0.670245	0.221823	-3.02114	0.00251825	0.00380758
ALS2CR8	2202.4	-1.2481	0.105077	-11.8771	1.55675e-32	6.20097e-32
ALX1	23.9279	2.26027	0.604051	3.66619	0.000246194	0.000403121
ALX3	820.576	-0.249634	0.155112	-1.60937	0.107537	0.135803
ALX4	1041.5	0.358429	0.133213	2.69061	0.00713205	0.0103588
ALYREF	8200.31	0.442073	0.0505004	8.75384	2.06211e-18	5.98518e-18
AMACR	1224.5	0.249145	0.14978	1.66342	0.0962291	0.122374
AMBN	57.899	2.42308	0.497462	4.80825	1.52258e-06	2.85915e-06
AMBP	233.83	0.410349	0.268156	1.53018	0.125971	0.157461
AMBRA1	15479.9	0.0523969	0.0524913	0.998201	0.318182	0.369482
AMD1	9290	-0.0808038	0.0519928	-1.55413	0.120153	0.15071
AMDHD1	98.3082	0.948704	0.386254	2.45446	0.0141098	0.0199171
AMDHD2	7253.22	0.75192	0.0642432	11.7042	1.21317e-31	4.77113e-31
AMELX	109.93	1.57544	0.381207	4.12427	3.71914e-05	6.45447e-05
AMFR	14131.8	0.145695	0.0407268	3.57736	0.00034708	0.000562082
AMH	9596.91	4.47939	0.0593163	75.458	0	0
AMHR2	89.695	3.60236	0.448888	7.70438	1.31483e-14	3.41515e-14
AMICA1	1710.03	-3.74789	0.125045	-29.9116	1.39029e-196	2.70953e-195
AMIGO1	1055.6	-1.45441	0.144739	-10.0463	9.53957e-24	3.14611e-23
AMIGO2	4061.47	-3.82147	0.114018	-33.4853	7.88493e-246	2.02212e-244
AMIGO3	3906.68	-0.613441	0.0711418	-8.6227	6.53937e-18	1.87078e-17
AMMECR1	1114.67	-1.28808	0.129751	-9.92576	3.21649e-23	1.04657e-22
AMMECR1L	2256.16	-0.173475	0.0908556	-1.90935	0.0562169	0.0739336
AMN	1818.52	1.55102	0.104573	14.8298	9.39715e-50	4.96323e-49
AMN1	629.669	-0.5894	0.166921	-3.53071	0.00041445	0.000667876
AMOT	2600.83	-0.171207	0.0851951	-2.00958	0.0444757	0.0592904
AMOTL1	12281	-0.565109	0.0477214	-11.8418	2.37305e-32	9.42188e-32
AMOTL2	6038.6	0.127384	0.061574	2.06879	0.0385662	0.0518296
AMPD1	258.7	-1.34813	0.275836	-4.88383	1.04046e-06	1.97316e-06
AMPD2	27007.3	0.614589	0.0347932	17.664	7.93574e-70	5.46826e-69
AMPD3	8153.45	0.481947	0.0519512	9.27693	1.7444e-20	5.32595e-20
AMPH	472.877	-0.426618	0.200376	-2.12901	0.0332531	0.0449851
AMT	2614.3	-0.778593	0.0848468	-9.17624	4.46396e-20	1.35148e-19
AMTN	4.24056	0.168344	0.579014	0.291546	0.770634	0.804737
AMY1A	337.918	-1.38585	0.255622	-5.41822	6.01969e-08	1.21519e-07
AMY1B	53.0847	-0.0150063	0.457858	-0.032783	0.973848	0.978206
AMY2A	46.7904	2.22989	0.545408	4.05915	4.92511e-05	8.48433e-05
AMY2B	910.132	-1.42833	0.22148	-6.44789	1.13421e-10	2.57739e-10
AMZ1	1016.33	1.12979	0.140868	8.01931	1.06338e-15	2.85771e-15
AMZ2	2005.45	-1.63212	0.118756	-13.7417	5.71284e-43	2.71069e-42
AMZ2P1	171.276	-0.781692	0.312319	-2.50185	0.0123548	0.0175504
ANAPC1	16010	-0.576829	0.0673763	-8.56128	1.11618e-17	3.17168e-17
ANAPC10	332.063	-1.59914	0.250351	-6.3821	1.7468e-10	3.94168e-10
ANAPC11	4429.96	0.612406	0.070802	8.64951	5.17231e-18	1.48437e-17
ANAPC13	507.998	-0.92567	0.186013	-4.97549	6.50833e-07	1.24835e-06
ANAPC16	2806.83	-0.95347	0.0822784	-11.5879	4.74405e-31	1.84326e-30
ANAPC2	17654.3	1.05168	0.0469139	22.4171	2.68079e-111	2.78969e-110
ANAPC4	3745.37	-1.48722	0.0777536	-19.1261	1.53061e-81	1.20237e-80
ANAPC5	16048.6	-0.048232	0.0426503	-1.13087	0.258109	0.305276
ANAPC7	5116.28	-0.474807	0.0680605	-6.97623	3.03199e-12	7.32008e-12
ANG	307.006	-0.181922	0.249175	-0.73009	0.465335	0.520087
ANGEL1	7551.86	0.87194	0.0542893	16.0609	4.79857e-58	2.83896e-57
ANGEL2	4619.27	-0.976756	0.0669154	-14.5966	2.95017e-48	1.52658e-47
ANGPT1	695.338	-1.75278	0.195727	-8.95093	3.52486e-19	1.04383e-18
ANGPT2	1631.42	-1.94593	0.113559	-17.1311	8.69724e-66	5.69678e-65
ANGPT4	191.277	1.16237	0.301558	3.85209	0.000117115	0.000196436
ANGPTL1	661.218	-1.68953	0.203046	-8.31663	9.04981e-17	2.50649e-16
ANGPTL2	4064.42	-1.23767	0.0702553	-17.616	1.85636e-69	1.27307e-68
ANGPTL3	526.468	-2.31165	0.191485	-12.0544	1.8381e-33	7.47342e-33
ANGPTL4	2340	1.13028	0.0937942	12.05	1.93939e-33	7.87872e-33
ANGPTL5	20.4333	0.656707	0.599113	1.09615	0.273014	0.321185
ANGPTL6	389.546	-1.25694	0.213239	-5.892	3.81539e-09	8.14434e-09
ANGPTL7	631.117	-0.159457	0.172354	-0.925164	0.354881	0.407981
ANK1	2615.82	0.91112	0.0874575	10.4176	2.06165e-25	7.08316e-25
ANK2	6227.02	-0.490292	0.0627782	-7.8099	5.72339e-15	1.5051e-14
ANK3	13401.1	-0.614129	0.191844	-3.20119	0.00136863	0.00211876
ANKAR	1756.04	-2.11297	0.106347	-19.8633	8.45451e-88	7.06233e-87
ANKDD1A	1437.72	-0.403067	0.113424	-3.55358	0.000380028	0.000613818
ANKFN1	64.9484	2.1276	0.478705	4.41155	1.02633e-05	1.83655e-05
ANKFY1	10252.5	-0.511082	0.0574284	-8.89944	5.6129e-19	1.6514e-18
ANKH	9483.21	-1.31246	0.049211	-26.6694	1.06549e-156	1.60262e-155
ANKHD1	51992.5	-0.134086	0.040549	-3.30675	0.000943852	0.00148032
ANKHD1-EIF4EBP3	13088.2	-0.473033	0.0582891	-8.11527	4.84713e-16	1.315e-15
ANKIB1	23698.8	0.0669075	0.0428815	1.56029	0.118692	0.14903
ANKK1	388.177	1.01569	0.223735	4.53866	5.66128e-06	1.0292e-05
ANKLE1	2200.81	0.504659	0.0916893	5.50397	3.71339e-08	7.56219e-08
ANKLE2	29301.5	0.170568	0.0411625	4.14377	3.41641e-05	5.94127e-05
ANKMY1	20211.3	0.79821	0.0417095	19.1373	1.23457e-81	9.70749e-81
ANKMY2	1641.42	-0.211515	0.104945	-2.01547	0.0438556	0.0585147
ANKRA2	836.799	-2.00251	0.159127	-12.5766	2.83937e-36	1.21045e-35
ANKRD1	179.43	0.101759	0.305357	0.333246	0.738949	0.776279
ANKRD10	9346.89	-1.21701	0.0585896	-20.7714	7.85571e-96	7.13327e-95
ANKRD11	114204	0.799358	0.0245662	32.5389	3.00407e-232	7.05467e-231
ANKRD12	17199.4	-1.50239	0.0502693	-29.8863	2.96134e-196	5.75302e-195
ANKRD13A	5705.67	-0.375596	0.0656991	-5.7169	1.08486e-08	2.26535e-08
ANKRD13B	9599.29	0.90197	0.0515396	17.5004	1.4231e-68	9.64879e-68
ANKRD13C	6485.98	-0.325258	0.0654868	-4.96676	6.80825e-07	1.30394e-06
ANKRD13D	24057.4	0.661313	0.0349866	18.9018	1.1015e-79	8.50299e-79
ANKRD16	4358.66	0.583371	0.0681766	8.55671	1.16136e-17	3.29815e-17
ANKRD17	39598.2	-1.14856	0.0371885	-30.8848	1.91271e-209	3.99777e-208
ANKRD18A	4704.97	0.771873	0.0680402	11.3443	7.91859e-30	3.00062e-29
ANKRD18B	234.287	1.27441	0.334216	3.81101	0.0001384	0.000230811
ANKRD18DP	40.9438	0.448663	0.514094	0.87253	0.38292	0.437039
ANKRD19P	354.502	0.48804	0.280076	1.74258	0.0814075	0.104792
ANKRD2	184.904	0.411687	0.311934	1.31972	0.186927	0.226842
ANKRD20A1	306.427	-0.6469	0.269734	-2.398	0.016485	0.0231068
ANKRD20A11P	235.569	-0.024961	0.266185	-0.093773	0.925289	0.938418
ANKRD20A2	205.938	-0.0130689	0.294706	-0.0443453	0.964629	0.970408
ANKRD20A3	3.20795	-0.439037	0.428538	-1.48092	0.138629	0.172133
ANKRD20A4	109.222	1.5259	0.450805	3.38038	0.000723854	0.00114569
ANKRD20A5P	859.82	-0.426908	0.14661	-2.91178	0.0035937	0.00536218
ANKRD20A8P	142.176	0.00182881	0.394389	0.00463695	0.9963	0.996829
ANKRD20A9P	1044.99	0.0899663	0.145972	0.616325	0.53768	0.590499
ANKRD22	136.188	-1.8175	0.391782	-4.6272	3.70647e-06	6.8094e-06
ANKRD23	3567.28	1.2628	0.0903479	13.9765	2.1675e-44	1.05354e-43
ANKRD24	632.584	1.19782	0.19736	6.06807	1.29453e-09	2.8179e-09
ANKRD26	7737.04	-0.261004	0.0577991	-4.5157	6.31094e-06	1.14416e-05
ANKRD26P1	109.561	2.63536	0.39805	6.55764	5.46677e-11	1.25778e-10
ANKRD27	10934.6	0.193282	0.0484788	3.98693	6.69326e-05	0.000114156
ANKRD28	10387.9	-0.595832	0.0472609	-12.6073	1.92585e-36	8.2301e-36
ANKRD29	318.748	0.137302	0.231541	0.592988	0.553189	0.60547
ANKRD30A	27019.1	-1.57658	0.0408122	-38.6297	0	0
ANKRD30B	6457.57	1.1528	0.0707932	16.2837	1.28775e-59	7.75912e-59
ANKRD30BL	49.8508	2.57653	0.517761	4.87695	1.07738e-06	2.04128e-06
ANKRD30BP2	218.521	0.848575	0.272007	3.11883	0.00181571	0.0027805
ANKRD31	661.249	-0.732267	0.167325	-4.37595	1.20905e-05	2.15391e-05
ANKRD32	1916.45	-1.52612	0.114451	-13.3325	1.49811e-40	6.80927e-40
ANKRD33	157.198	3.22225	0.390066	8.12387	4.51547e-16	1.22652e-15
ANKRD33B	456.648	-0.132725	0.198565	-0.668417	0.503867	0.557762
ANKRD34A	674.071	0.714936	0.178518	4.00458	6.21277e-05	0.000106212
ANKRD34B	27.8203	-0.0367873	0.565344	-0.065069	0.948119	0.957887
ANKRD34C	21.4585	2.38449	0.622433	3.70393	0.000212285	0.000349208
ANKRD35	523.058	-0.152364	0.185601	-0.820917	0.411693	0.466363
ANKRD36	22800.1	-0.557384	0.0447852	-12.4457	1.47561e-35	6.21823e-35
ANKRD36B	15685.7	-0.383198	0.0425527	-9.00523	2.15211e-19	6.40331e-19
ANKRD36BP1	5543.63	-1.79406	0.0621375	-28.8704	2.80874e-183	5.02275e-182
ANKRD36BP2	2059.67	-3.45779	0.111782	-30.8959	1.35566e-209	2.83589e-208
ANKRD37	221.94	-0.266312	0.281124	-0.947264	0.343504	0.396184
ANKRD39	1834.29	0.997527	0.102308	9.74976	1.84913e-22	5.9138e-22
ANKRD40	5543.21	-0.486371	0.0769936	-6.317	2.66688e-10	5.97278e-10
ANKRD42	1917.86	-0.00113909	0.110562	-0.0103027	0.99178	0.993157
ANKRD44	8777.46	-1.39698	0.0562773	-24.8225	5.12992e-136	6.53691e-135
ANKRD45	453.196	0.301589	0.198188	1.52171	0.128081	0.159919
ANKRD46	1048.68	-0.53841	0.136721	-3.93791	8.21943e-05	0.000139236
ANKRD49	718.903	-1.69315	0.199652	-8.47711	2.3086e-17	6.50872e-17
ANKRD5	1678.61	-0.202949	0.104364	-1.94463	0.0518199	0.0685221
ANKRD50	4852.12	-1.97947	0.0713638	-27.7349	2.65337e-169	4.32532e-168
ANKRD52	21247.1	0.415445	0.0356866	11.6415	2.53574e-31	9.90894e-31
ANKRD53	1823.48	0.98233	0.100846	9.74041	2.02731e-22	6.47856e-22
ANKRD54	3771.95	1.65394	0.0733379	22.5506	1.32409e-112	1.40107e-111
ANKRD55	73.3968	-1.20974	0.440407	-2.74256	0.00609621	0.00890868
ANKRD6	6230.68	0.731832	0.063173	11.5845	4.93825e-31	1.9169e-30
ANKRD62	294.678	0.985311	0.242313	4.06516	4.80004e-05	8.27293e-05
ANKRD62P1-PARP4P3	34.7326	-0.826803	0.558903	-1.47845	0.139287	0.172836
ANKRD63	214.659	1.86994	0.284145	6.56919	5.05903e-11	1.16692e-10
ANKRD65	458.979	0.246317	0.222457	1.10725	0.268184	0.316063
ANKRD7	48.6319	-1.01351	0.490827	-2.06159	0.0392469	0.0526982
ANKRD9	2335.4	1.52867	0.115631	13.2192	6.79598e-40	3.05832e-39
ANKS1A	26315.1	-0.0266013	0.0565483	-0.470417	0.638057	0.684876
ANKS1B	1599.67	-0.891527	0.110056	-8.10026	5.4843e-16	1.48655e-15
ANKS3	6833.64	1.18888	0.0550201	21.6078	1.51751e-103	1.47229e-102
ANKS4B	141.45	0.967589	0.349162	2.76979	0.00560927	0.00822306
ANKS6	4250.73	0.446672	0.0923459	4.83693	1.31863e-06	2.48607e-06
ANKUB1	59.6286	1.72412	0.475769	3.60737	0.000309318	0.000502522
ANKZF1	11419.3	0.921925	0.0490193	18.8073	6.58271e-79	5.04812e-78
ANLN	14131.7	-0.50122	0.0505435	-9.91658	3.52622e-23	1.14597e-22
ANO1	102764	-0.665982	0.0269662	-24.6969	1.15594e-134	1.45484e-133
ANO10	2532.27	-1.60408	0.0891178	-17.9974	2.0417e-72	1.45265e-71
ANO2	777.699	0.215359	0.189148	1.13858	0.254878	0.301803
ANO3	91.4686	2.01321	0.418676	4.7855	1.70564e-06	3.19312e-06
ANO4	174.398	0.85419	0.353583	2.41526	0.0157239	0.0220805
ANO5	131.621	0.131217	0.340744	0.385088	0.700173	0.7412
ANO6	7560.32	-1.32569	0.0637789	-20.7853	5.88481e-96	5.35354e-95
ANO7	1467.61	1.76917	0.116838	15.1389	8.97598e-52	4.89358e-51
ANO8	13313.7	1.0164	0.0541301	18.7768	1.16849e-78	8.92458e-78
ANO9	9307.77	0.0517912	0.0494096	1.0482	0.294546	0.344367
ANP32A	7745.56	-0.125553	0.0527791	-2.37884	0.0173671	0.0242768
ANP32A-IT1	519.34	-1.0056	0.183128	-5.49011	4.01679e-08	8.16785e-08
ANP32AP1	101.24	0.640994	0.386274	1.65897	0.0971217	0.123413
ANP32B	10917.8	0.511578	0.0488361	10.4754	1.12092e-25	3.87555e-25
ANP32C	50.8257	2.45772	0.517625	4.67547	2.9328e-06	5.42422e-06
ANP32D	21.5504	0.71899	0.602898	1.19302	0.232863	0.27795
ANP32E	5746.43	-0.437446	0.0603679	-7.24631	4.2828e-13	1.06126e-12
ANPEP	6679.08	-1.61069	0.0562654	-28.6254	3.24224e-180	5.7064e-179
ANTXR1	13960.1	-2.04203	0.0456776	-44.7039	0	0
ANTXR2	2435.24	-2.63113	0.0934221	-28.1507	2.35007e-174	3.9599e-173
ANTXRL	598.648	-0.70824	0.173634	-4.07859	4.53098e-05	7.8202e-05
ANXA1	20455.7	0.576009	0.0365087	15.7773	4.45909e-56	2.57778e-55
ANXA10	96.1969	-2.68682	0.45451	-5.83674	5.32311e-09	1.12846e-08
ANXA11	12344.7	-0.863969	0.0430523	-20.0678	1.41147e-89	1.19907e-88
ANXA13	47.5899	1.01508	0.512539	1.97811	0.0479167	0.0636354
ANXA2	40301.1	-1.58232	0.0309589	-51.1101	0	0
ANXA2P1	205.704	-0.240454	0.285391	-0.842513	0.399501	0.454062
ANXA2P3	21.0968	2.56202	0.616396	3.91105	9.18939e-05	0.00015512
ANXA3	813.885	-1.52454	0.168739	-9.03199	1.68572e-19	5.03273e-19
ANXA4	4901.8	-0.585525	0.0637759	-9.1809	4.27486e-20	1.29455e-19
ANXA5	11715.9	-2.27616	0.0590125	-38.5686	0	0
ANXA6	14670.3	-1.61207	0.0437464	-36.8496	2.96851e-297	1.00942e-295
ANXA7	5859.33	-1.13777	0.0665488	-17.0964	1.57878e-65	1.03191e-64
ANXA8	581.768	-0.818708	0.200138	-4.09032	4.30779e-05	7.44706e-05
ANXA8L1	410.106	-0.262248	0.536933	-0.488441	0.625238	0.673268
ANXA8L2	1102.35	-0.898603	0.165644	-5.42447	5.81257e-08	1.17406e-07
ANXA9	584.139	0.150235	0.175326	0.856891	0.391505	0.445987
AOAH	3349	-3.44913	0.0870739	-39.5788	0	0
AOC2	2048.72	1.03018	0.103616	9.94192	2.73516e-23	8.92083e-23
AOC3	9122.03	0.889851	0.0498619	17.8462	3.09529e-71	2.17131e-70
AOC4	385.169	1.50905	0.212236	7.10608	1.19385e-12	2.91908e-12
AOX1	1069.94	0.0149489	0.140046	0.106742	0.914993	0.929938
AOX2P	28.2066	0.111375	0.571141	0.194991	0.8454	0.870393
AP1AR	885.893	-0.965933	0.146057	-6.61239	3.78158e-11	8.77466e-11
AP1B1	24300.6	-0.217053	0.0367021	-5.91391	3.34071e-09	7.14945e-09
AP1B1P1	6.09272	0.909097	0.601386	1.59112	0.111582	0.140572
AP1G1	11752.8	-0.380811	0.0527297	-7.22193	5.12558e-13	1.2669e-12
AP1G2	14414.3	0.492951	0.0496385	9.9308	3.05788e-23	9.96015e-23
AP1M1	6526.14	-0.384869	0.0654865	-5.87705	4.17638e-09	8.89904e-09
AP1M2	3211.68	-1.72125	0.078602	-21.8959	2.84136e-106	2.81689e-105
AP1S1	13980.3	1.21754	0.0446682	27.2572	1.36642e-163	2.14609e-162
AP1S2	1434.96	-2.40282	0.127985	-18.7632	1.51097e-78	1.15188e-77
AP1S3	581.702	-0.465091	0.176324	-2.63765	0.00834817	0.0120601
AP2A1	74029.2	1.4931	0.0283001	52.7593	0	0
AP2A2	23900.2	0.607607	0.0449983	13.5029	1.50368e-41	6.96631e-41
AP2B1	9007.04	-1.57553	0.0517376	-30.4514	1.14702e-203	2.33179e-202
AP2M1	15253.1	-0.938052	0.0427161	-21.96	6.94817e-107	6.936e-106
AP2S1	11056.4	0.487947	0.0462037	10.5608	4.5294e-26	1.58232e-25
AP3B1	7977.33	-1.75146	0.0636299	-27.5246	8.92096e-167	1.42858e-165
AP3B2	1059.07	-1.01707	0.167824	-6.05977	1.36319e-09	2.96366e-09
AP3D1	55616.1	0.922281	0.0306902	30.0513	2.10055e-198	4.13649e-197
AP3M1	4156.28	-1.67946	0.0696573	-24.1084	2.04272e-128	2.46585e-127
AP3M2	4472.17	-0.243392	0.0696524	-3.49437	0.000475175	0.000762426
AP3S1	797.862	-1.39169	0.157895	-8.8117	1.23264e-18	3.59341e-18
AP3S2	1002.81	-1.42613	0.169617	-8.4062	4.23523e-17	1.18452e-16
AP4B1	3055.54	-1.05639	0.0810716	-13.0299	8.27688e-39	3.67217e-38
AP4E1	2848.31	-1.24914	0.0828455	-15.077	2.29632e-51	1.24253e-50
AP4M1	11763.4	2.01316	0.0491214	40.9817	0	0
AP4S1	600.884	0.0338027	0.172823	0.195591	0.84493	0.869983
APAF1	4835.48	-0.974667	0.0665896	-14.6366	1.63998e-48	8.52033e-48
APBA1	3437.19	1.19853	0.0802108	14.9417	1.7629e-50	9.39994e-50
APBA2	10755.5	1.68382	0.0482706	34.882	1.39318e-266	4.04221e-265
APBA3	4048.54	-0.0719496	0.0720195	-0.999029	0.317781	0.369033
APBB1	1784.7	-1.30692	0.112023	-11.6651	1.92146e-31	7.5217e-31
APBB1IP	3059.06	-2.66972	0.0870538	-30.6558	2.21142e-206	4.54462e-205
APBB2	6997.47	-0.769963	0.0567322	-13.5717	5.89169e-42	2.74561e-41
APBB3	7811.45	0.215487	0.0528388	4.07819	4.53869e-05	7.83296e-05
APC	8907.55	-1.65987	0.0545418	-30.4319	2.08246e-203	4.22997e-202
APC2	6360.44	1.60954	0.0588586	27.3447	1.24721e-164	1.97149e-163
APCDD1	2230.48	-0.61695	0.0940707	-6.55825	5.44416e-11	1.25293e-10
APCDD1L	6682.09	0.453392	0.0581105	7.80223	6.08245e-15	1.59798e-14
APCS	22.071	2.44151	0.627442	3.73114	0.000190613	0.000314867
APEH	15291.4	-0.682148	0.0428938	-15.9031	6.02601e-57	3.51176e-56
APEX1	8130.71	-1.02106	0.0535223	-19.0771	3.91513e-81	3.06571e-80
APEX2	5251.64	-1.21946	0.0641518	-19.0084	1.45206e-80	1.12909e-79
APH1A	16770.5	-0.377079	0.0493863	-7.63528	2.25329e-14	5.81638e-14
APH1B	901.273	-1.26876	0.143303	-8.85203	8.59435e-19	2.51741e-18
API5	6330.55	-1.15726	0.0624715	-18.5243	1.31468e-76	9.79992e-76
APIP	744.932	-0.119176	0.163482	-0.728985	0.466011	0.520689
APITD1	274.518	-0.579881	0.249104	-2.32758	0.0199347	0.0276889
APITD1-CORT	16.4091	-0.5147	0.615656	-0.836339	0.402964	0.457611
APLF	1978.25	-1.44544	0.104857	-13.7833	3.21178e-43	1.53048e-42
APLN	147.685	-0.0313542	0.350306	-0.0895052	0.92868	0.941312
APLNR	1578.3	-1.82826	0.109926	-16.6274	4.41535e-62	2.75658e-61
APLP1	1715.26	1.59607	0.107986	14.7782	2.0254e-49	1.06674e-48
APLP2	32095.5	-0.554113	0.0352959	-15.6991	1.53455e-55	8.80059e-55
APOA1	104.269	2.54779	0.43102	5.86125	4.594e-09	9.77191e-09
APOA1BP	8181.09	-0.181792	0.0512607	-3.54642	0.000390497	0.000630396
APOA2	53.1628	0.386607	0.495124	0.780683	0.434989	0.490034
APOA4	178.723	6.01956	0.470875	8.85982	8.01448e-19	2.35037e-18
APOA5	235.154	3.53597	0.340381	10.2602	1.065e-24	3.59106e-24
APOB	629.222	3.71625	0.200489	18.4323	7.23736e-76	5.37203e-75
APOBEC1	17.3245	2.53569	0.627505	3.47224	0.000516137	0.000825987
APOBEC2	359.602	-0.212091	0.246739	-0.859563	0.39003	0.444492
APOBEC3A	376.87	-0.612221	0.231269	-2.64699	0.00812109	0.0117466
APOBEC3B	1918.19	-1.60151	0.11374	-14.0783	5.16456e-45	2.5395e-44
APOBEC3C	1271.14	-3.14002	0.132123	-23.7278	1.86418e-124	2.16607e-123
APOBEC3D	2440.04	-2.52408	0.0952955	-26.475	1.88343e-154	2.78841e-153
APOBEC3F	3373.89	-2.33085	0.0842555	-27.6583	2.21985e-168	3.59234e-167
APOBEC3G	2934.89	-3.62504	0.110617	-32.7374	4.58533e-235	1.09784e-233
APOBEC3H	225.928	-1.7713	0.280372	-6.30732	2.83906e-10	6.35317e-10
APOBEC4	47.5038	-0.394222	0.507454	-0.776868	0.437236	0.492227
APOBR	1751.82	-1.22034	0.108214	-11.2762	1.7209e-29	6.47602e-29
APOC1	1004.81	-2.16078	0.143652	-15.0326	4.48922e-51	2.41736e-50
APOC1P1	103.272	1.34138	0.380069	3.52366	0.000425625	0.000685208
APOC2	445.425	0.124632	0.22398	0.556444	0.577908	0.629462
APOC3	19.9192	2.84098	0.627815	4.4236	9.70693e-06	1.74004e-05
APOC4	294.233	-1.7171	0.258631	-6.63146	3.32384e-11	7.74109e-11
APOD	4949.92	-2.036	0.0670029	-30.3835	9.0744e-203	1.83411e-201
APOE	26433.5	-1.30286	0.0334325	-38.9697	0	0
APOF	127.725	0.897801	0.364141	2.46441	0.013724	0.0194032
APOH	13.6433	2.27296	0.628904	3.87468	0.000106765	0.000179395
APOL1	4569.2	-2.99394	0.0715144	-41.8508	0	0
APOL2	4360.49	-2.46525	0.0721543	-34.1592	9.77854e-256	2.64907e-254
APOL3	3207.43	-2.94985	0.264594	-11.1445	7.61518e-29	2.8241e-28
APOL4	731.687	-1.50514	0.158209	-9.50926	1.92016e-21	5.99777e-21
APOL5	33.0907	0.806095	0.560186	1.43832	0.150343	0.185485
APOL6	4205.55	-2.41656	0.0842368	-28.6823	6.33633e-181	1.11841e-179
APOLD1	2836.91	0.966478	0.0940653	10.2743	9.20524e-25	3.10903e-24
APOM	446.598	-0.740178	0.212378	-3.48476	0.000492574	0.000789516
APOO	1027.96	0.264222	0.154737	1.70755	0.0877207	0.112411
APOOL	1513.41	-1.27614	0.110784	-11.5179	1.0725e-30	4.13305e-30
APOPT1	732.449	-1.35077	0.159579	-8.46227	2.62213e-17	7.37657e-17
APP	104682	0.148505	0.026928	5.51489	3.48996e-08	7.11546e-08
APPBP2	3043.37	-1.72023	0.0871916	-19.727	1.26379e-86	1.04219e-85
APPL1	6173.87	-2.4946	0.0725645	-34.373	6.38502e-259	1.76883e-257
APPL2	3749.52	-1.20754	0.0733488	-16.4622	6.85135e-61	4.19727e-60
APRT	15716.9	0.59896	0.0551426	10.862	1.74847e-27	6.32912e-27
APTX	2208.16	0.314218	0.0918173	3.42221	0.000621146	0.00098791
AQP1	8017.96	-0.925421	0.0527147	-17.5551	5.43746e-69	3.70409e-68
AQP10	89.2933	4.69004	0.498268	7.86641	3.64969e-15	9.66092e-15
AQP11	847.728	0.431328	0.150549	2.865	0.00417015	0.00618884
AQP12A	205.358	5.20042	0.480998	9.7101	2.73069e-22	8.69346e-22
AQP12B	205.682	3.25457	0.627008	5.77969	7.48404e-09	1.57445e-08
AQP2	316.068	3.35786	0.280068	11.8994	1.1918e-32	4.76117e-32
AQP3	1196.6	-2.52056	0.388256	-6.49062	8.54844e-11	1.95087e-10
AQP4	19.3338	0.559499	0.606965	0.92197	0.356544	0.409605
AQP5	24177.2	2.11501	0.0401827	52.6337	0	0
AQP6	2468.66	2.81672	0.102641	27.427	1.30625e-165	2.07687e-164
AQP7	688.455	1.61019	0.19122	8.41749	3.84649e-17	1.07715e-16
AQP7P1	759.418	2.09386	0.161571	12.9516	2.3022e-38	1.01407e-37
AQP8	50.4566	2.3129	0.5394	4.24126	2.22264e-05	3.90655e-05
AQP9	58.2835	-1.05603	0.473747	-2.22588	0.0260223	0.0356658
AQPEP	236.705	1.03943	0.277232	3.74788	0.000178339	0.000295168
AQR	8280.85	-1.2965	0.0513466	-25.2494	1.15046e-140	1.52465e-139
AR	1566.24	-1.10143	0.109618	-10.0471	9.465e-24	3.12236e-23
ARAF	16209.4	0.119422	0.043421	2.75034	0.00595338	0.00870929
ARAP1	56748.6	0.212119	0.0295524	7.17775	7.08686e-13	1.74569e-12
ARAP2	7427.91	-2.61606	0.061126	-42.7913	0	0
ARAP3	14503.8	0.52495	0.0413591	12.6925	6.51008e-37	2.80555e-36
ARC	1118.89	0.993195	0.151132	6.57126	4.98917e-11	1.15146e-10
ARCN1	13996	-0.936811	0.0422799	-22.1572	8.88514e-109	9.0127e-108
AREG	298.275	-1.0246	0.240221	-4.26369	2.01081e-05	3.54109e-05
ARF1	41338.5	0.379332	0.0298943	12.6891	6.79434e-37	2.92702e-36
ARF3	7630.41	-0.00751479	0.0565735	-0.132832	0.894326	0.912679
ARF4	2425.15	-2.31416	0.0920166	-25.1413	1.76001e-139	2.30749e-138
ARF5	12511.6	0.734976	0.0520653	14.1164	3.01107e-45	1.48656e-44
ARF6	17508	-0.480106	0.0402556	-11.9264	8.61731e-33	3.45326e-32
ARFGAP1	26864.9	0.793511	0.0346516	22.8997	4.67962e-116	5.11731e-115
ARFGAP2	18048.1	0.698211	0.044841	15.5708	1.14986e-54	6.51368e-54
ARFGAP3	4448.45	-0.634616	0.0684995	-9.26445	1.96094e-20	5.97817e-20
ARFGEF1	23977.8	-1.25063	0.0360091	-34.7307	2.71362e-264	7.76311e-263
ARFGEF2	22016.3	0.147553	0.0369271	3.9958	6.44769e-05	0.00011012
ARFIP1	1157.15	-2.20975	0.137379	-16.0757	3.77559e-58	2.2386e-57
ARFIP2	4799.08	0.445326	0.0858162	5.18929	2.11101e-07	4.14576e-07
ARFRP1	7430.62	0.668663	0.0535264	12.4921	8.2411e-36	3.48898e-35
ARG1	284.479	-1.3141	0.246174	-5.33467	9.5716e-08	1.91299e-07
ARG2	1855.56	-0.446612	0.0997627	-4.47669	7.58078e-06	1.36761e-05
ARGFX	467.974	0.732687	0.205706	3.5615	0.000368749	0.000596189
ARGFXP2	494.644	-0.538368	0.1878	-2.86654	0.00414985	0.00615983
ARGLU1	27119.3	0.436134	0.0327251	13.3272	1.60813e-40	7.30663e-40
ARHGAP1	15696.2	-0.757418	0.0397695	-19.0451	7.21082e-81	5.6266e-80
ARHGAP10	2083.23	-1.22967	0.0994777	-12.3603	4.28626e-35	1.79023e-34
ARHGAP11A	5617.86	-0.293784	0.0701016	-4.19082	2.77949e-05	4.86192e-05
ARHGAP11B	3784.35	0.240715	0.071141	3.38363	0.000715336	0.00113265
ARHGAP12	8396.72	-0.0685123	0.0542872	-1.26203	0.206937	0.249225
ARHGAP15	2197.38	-4.35253	0.127229	-34.1002	7.32264e-255	1.97719e-253
ARHGAP17	6505.72	-0.775173	0.0647603	-11.9698	5.11722e-33	2.06076e-32
ARHGAP18	3604.79	-1.46081	0.085716	-17.0413	4.05469e-65	2.63964e-64
ARHGAP19	2150.03	-1.45422	0.0950663	-15.2951	8.24777e-53	4.56663e-52
ARHGAP20	525.648	-0.857265	0.187469	-4.57227	4.82461e-06	8.79966e-06
ARHGAP21	30574.4	-0.300164	0.0320407	-9.3682	7.37768e-21	2.27263e-20
ARHGAP22	2924.62	-0.160022	0.0847378	-1.88843	0.0589683	0.077328
ARHGAP23	10185.5	-0.161574	0.0587228	-2.75147	0.00593286	0.0086798
ARHGAP24	1399.25	-2.2737	0.13388	-16.9745	1.26794e-64	8.20212e-64
ARHGAP25	4556.29	-1.57609	0.0888927	-17.729	2.50568e-70	1.73978e-69
ARHGAP26	6199.56	-0.0222702	0.0614117	-0.362637	0.716876	0.756397
ARHGAP27	12370.8	0.479454	0.0583968	8.21027	2.20693e-16	6.05091e-16
ARHGAP28	1956.24	1.10634	0.120353	9.19203	3.85489e-20	1.16809e-19
ARHGAP29	11506.7	-0.663413	0.049613	-13.3717	8.84806e-41	4.0449e-40
ARHGAP30	26266.4	-0.139058	0.0364333	-3.81679	0.000135198	0.000225655
ARHGAP31	10116.8	-1.96925	0.0582576	-33.8009	1.91086e-250	5.03206e-249
ARHGAP32	12215.4	-0.0933648	0.0448579	-2.08134	0.0374024	0.050329
ARHGAP33	14967.5	1.93408	0.0414296	46.6823	0	0
ARHGAP35	35557.2	-0.108353	0.031319	-3.45964	0.000540892	0.000864362
ARHGAP36	55.635	3.96286	0.542901	6.23079	4.64103e-10	1.03056e-09
ARHGAP39	25679.5	1.6198	0.0348488	46.4804	0	0
ARHGAP4	17545	-0.8076	0.0401952	-20.0919	8.69483e-90	7.41465e-89
ARHGAP40	357.173	-0.205144	0.216523	-0.947432	0.343419	0.396123
ARHGAP42	567.921	-1.17624	0.203023	-5.79221	6.94671e-09	1.46442e-08
ARHGAP44	2567.91	0.525237	0.103722	5.06383	4.1092e-07	7.95965e-07
ARHGAP5	10656.7	-1.54707	0.0606947	-25.4888	2.62649e-143	3.59139e-142
ARHGAP6	1116.47	-0.956987	0.142576	-6.71166	1.92421e-11	4.52223e-11
ARHGAP8	13356.8	1.31053	0.0480603	27.268	1.01558e-163	1.59608e-162
ARHGAP9	4872.9	-2.35309	0.0697685	-33.7214	2.81215e-249	7.35812e-248
ARHGDIA	41418.2	0.399453	0.0377107	10.5926	3.22664e-26	1.1327e-25
ARHGDIB	6349.5	-1.22848	0.0608938	-20.1737	1.6676e-90	1.43454e-89
ARHGDIG	118.078	2.77388	0.381001	7.20305	5.88807e-13	1.45361e-12
ARHGEF1	61447	0.0950597	0.0263944	3.60151	0.000316376	0.000513511
ARHGEF10	17571.1	0.884643	0.0437824	20.2053	8.78495e-91	7.5705e-90
ARHGEF10L	16399.6	0.620809	0.043769	14.1837	1.15558e-45	5.74441e-45
ARHGEF11	29721.1	0.72623	0.0378422	19.191	4.39974e-82	3.47515e-81
ARHGEF12	25346.5	-1.05231	0.0502754	-20.9308	2.80492e-97	2.57655e-96
ARHGEF15	3540.28	0.0349725	0.0911587	0.383644	0.701243	0.742042
ARHGEF16	5997.39	1.48928	0.0593832	25.0782	8.60291e-139	1.12131e-137
ARHGEF17	150839	1.1912	0.0271084	43.9421	0	0
ARHGEF18	16644.5	-0.0706716	0.0421453	-1.67686	0.0935705	0.119296
ARHGEF19	11957.7	1.91495	0.0445013	43.0298	0	0
ARHGEF2	37451.5	-0.464684	0.030097	-15.4396	8.86979e-54	4.96826e-53
ARHGEF25	7349.86	0.323996	0.0707068	4.58224	4.60013e-06	8.40022e-06
ARHGEF26	6110.98	1.00971	0.0578793	17.4449	3.76522e-68	2.54163e-67
ARHGEF26-AS1	70.986	0.0813271	0.44946	0.180952	0.856406	0.879987
ARHGEF3	2912.37	-1.43238	0.0833331	-17.1873	3.30467e-66	2.17563e-65
ARHGEF33	299.625	0.443402	0.257008	1.72517	0.0844962	0.108546
ARHGEF35	1159.24	0.341342	0.15422	2.21333	0.0268749	0.0367747
ARHGEF37	2990.44	1.00953	0.0869219	11.6139	3.50229e-31	1.36511e-30
ARHGEF38	267.112	0.445195	0.269743	1.65039	0.0988638	0.125497
ARHGEF4	12743.7	0.598644	0.0425386	14.0729	5.57089e-45	2.73601e-44
ARHGEF40	10718.3	-0.490806	0.046194	-10.6249	2.28342e-26	8.03769e-26
ARHGEF5	34972.2	0.881331	0.0360476	24.449	5.15275e-132	6.37708e-131
ARHGEF6	4474.19	-2.12158	0.0862246	-24.6022	1.19769e-133	1.49892e-132
ARHGEF7	13690.3	0.263613	0.0459668	5.73487	9.7588e-09	2.04231e-08
ARHGEF9	5386.53	0.581727	0.0670548	8.67536	4.12239e-18	1.18751e-17
ARID1A	62678	-0.371245	0.029012	-12.7962	1.72075e-37	7.4867e-37
ARID1B	49340.6	-0.222338	0.0286662	-7.7561	8.75827e-15	2.28846e-14
ARID2	14628.8	-1.00721	0.0493904	-20.3927	1.94063e-92	1.70166e-91
ARID3A	2438.92	-0.35311	0.0969156	-3.64346	0.000269001	0.000439
ARID3B	1907.82	-0.873717	0.132237	-6.60688	3.92515e-11	9.10176e-11
ARID3C	341.805	2.03201	0.247471	8.19966	2.41063e-16	6.6013e-16
ARID4A	5197.75	-1.01128	0.0938281	-10.7778	4.38255e-27	1.57201e-26
ARID4B	16489.9	-0.508144	0.0437973	-11.6021	4.01905e-31	1.56479e-30
ARID5A	16260.4	-0.238403	0.0411172	-5.79814	6.70555e-09	1.41505e-08
ARID5B	11170.8	-0.783913	0.068654	-11.4182	3.39198e-30	1.29575e-29
ARIH1	18070.8	0.0435048	0.0405004	1.07418	0.282742	0.331785
ARIH2	6351.17	-1.01119	0.0660293	-15.3141	6.15953e-53	3.41582e-52
ARL1	6101.12	-0.422099	0.0616924	-6.84197	7.81095e-12	1.8614e-11
ARL10	1976.01	0.672074	0.101613	6.61395	3.74201e-11	8.6886e-11
ARL11	456.872	-2.99709	0.301148	-9.94163	2.74291e-23	8.94493e-23
ARL13A	239.503	-0.75104	0.266485	-2.81754	0.0048393	0.00713656
ARL13B	939.787	-1.43354	0.141019	-10.1631	2.89821e-24	9.68718e-24
ARL14	17.2905	1.14078	0.6156	1.85515	0.0635754	0.0830675
ARL15	798.558	-2.5924	0.193799	-13.3595	1.04294e-40	4.76159e-40
ARL16	1881.5	0.602663	0.102472	5.88116	4.07398e-09	8.68614e-09
ARL17	72.8617	0.037282	0.458595	0.0812982	0.935205	0.946751
ARL17A	5672.93	-1.38494	0.0663781	-20.8636	1.14793e-96	1.05093e-95
ARL17B	1078.7	0.448474	0.161406	2.7785	0.00546101	0.00801434
ARL2	4999.36	-0.460728	0.0675089	-6.82468	8.81231e-12	2.09718e-11
ARL2BP	990.27	-1.45607	0.136173	-10.69	1.1343e-26	4.02922e-26
ARL3	1059.2	-1.19364	0.152692	-7.81618	5.44497e-15	1.43311e-14
ARL4A	565.183	-1.3365	0.193981	-6.88792	5.66143e-12	1.35561e-11
ARL4C	17237.8	0.902767	0.0443835	20.3401	5.68462e-92	4.9457e-91
ARL4D	345.683	0.450918	0.255508	1.76479	0.0775991	0.100189
ARL5A	1014.68	-1.24731	0.140577	-8.87165	7.20715e-19	2.11513e-18
ARL5B	2058.37	-0.738809	0.0949361	-7.78196	7.14096e-15	1.87286e-14
ARL5C	61.2725	0.909531	0.4916	1.8487	0.0645014	0.0841786
ARL6	196.77	-1.59274	0.304219	-5.22815	1.71216e-07	3.3787e-07
ARL6IP1	6436.74	0.221597	0.0682252	3.24802	0.00116211	0.0018091
ARL6IP4	13496.2	1.31322	0.0435635	30.1446	1.26396e-199	2.51123e-198
ARL6IP5	5799.35	-2.44104	0.0691568	-35.2919	7.82187e-273	2.37337e-271
ARL6IP6	2718.78	-0.646626	0.0852174	-7.58784	3.25293e-14	8.35889e-14
ARL8A	6391.63	-0.0918512	0.056087	-1.63765	0.101494	0.128576
ARL8B	3862.9	-0.385226	0.0760642	-5.06447	4.09541e-07	7.93419e-07
ARL9	1046.9	-0.881088	0.143136	-6.15515	7.50047e-10	1.64879e-09
ARMC1	1712.18	-0.948467	0.122414	-7.74759	9.36511e-15	2.44364e-14
ARMC10	6655.08	-0.218841	0.0561566	-3.89698	9.73997e-05	0.000164177
ARMC12	315.218	0.716997	0.23922	2.99685	0.00272786	0.00411284
ARMC2	910.006	-0.434616	0.156026	-2.78547	0.00534503	0.00785072
ARMC3	371.3	0.668267	0.213828	3.12497	0.00177821	0.00272444
ARMC4	96.413	1.21459	0.422097	2.87543	0.00403476	0.0059948
ARMC5	10415.8	0.584488	0.0507305	11.5214	1.02926e-30	3.96765e-30
ARMC6	6994.59	0.355546	0.0553782	6.42032	1.35987e-10	3.07961e-10
ARMC7	2364.96	0.654315	0.104825	6.24188	4.32351e-10	9.6136e-10
ARMC8	3717.72	-0.619686	0.0777543	-7.96971	1.59042e-15	4.25171e-15
ARMC9	4207.03	-0.129244	0.0683911	-1.88978	0.0587871	0.0771152
ARMCX1	1908.64	-0.235334	0.0992982	-2.36997	0.0177896	0.0248309
ARMCX2	19711.4	0.552228	0.0362768	15.2226	2.5029e-52	1.37463e-51
ARMCX3	2601.95	-0.746334	0.106437	-7.01184	2.35212e-12	5.69663e-12
ARMCX4	939.337	0.163064	0.139811	1.16631	0.243488	0.289519
ARMCX5	1738.09	-0.6615	0.102571	-6.44906	1.12542e-10	2.5579e-10
ARMCX5-GPRASP2	1116.8	-0.512857	0.137875	-3.71962	0.000199522	0.000328875
ARMCX6	1979.6	-0.0271426	0.0969215	-0.280048	0.779441	0.812562
ARMS2	26.3033	1.64905	0.596245	2.75762	0.00582232	0.00852367
ARNT	8297.78	-0.4966	0.0504464	-9.84408	7.2699e-23	2.34398e-22
ARNT2	2309.08	-0.789654	0.100586	-7.85025	4.15213e-15	1.09708e-14
ARNTL	1864.65	-2.19957	0.107952	-20.3675	3.24877e-92	2.83554e-91
ARNTL2	1815.78	-2.1325	0.104914	-20.3193	8.67967e-92	7.53806e-91
ARPC1A	47249.6	1.65149	0.0287509	57.4411	0	0
ARPC1B	81716.6	1.35648	0.0255878	53.0127	0	0
ARPC2	17623.5	-1.03971	0.0386677	-26.8882	3.01761e-159	4.60091e-158
ARPC3	2091.7	-1.86429	0.110612	-16.8509	1.03257e-63	6.60288e-63
ARPC4	5804.3	-0.366977	0.0616164	-5.95582	2.58777e-09	5.56382e-09
ARPC4-TTLL3	9870.19	0.5203	0.0491893	10.5775	3.79037e-26	1.32698e-25
ARPC5	12176.5	-0.59945	0.0567947	-10.5547	4.83417e-26	1.68711e-25
ARPC5L	2249.97	0.219214	0.097543	2.24736	0.0246173	0.0338081
ARPM1	271.852	0.114965	0.259209	0.443523	0.657388	0.702702
ARPP19	3664.54	-0.778093	0.0725018	-10.7319	7.21234e-27	2.57425e-26
ARPP21	79.8789	3.38762	0.469715	6.94843	3.69373e-12	8.89842e-12
ARR3	375.529	-0.556024	0.213235	-2.60735	0.00912458	0.0131191
ARRB1	5805.76	0.172422	0.0652239	2.64354	0.00820437	0.0118622
ARRB2	10498.4	-0.948029	0.0491569	-19.2856	7.09745e-83	5.64778e-82
ARRDC1	18130.7	0.801843	0.0424196	18.9026	1.08574e-79	8.38662e-79
ARRDC2	5091.89	-0.87835	0.0639077	-13.7438	5.54574e-43	2.63192e-42
ARRDC3	5905.93	-1.66097	0.0660176	-25.1581	1.15237e-139	1.51407e-138
ARRDC4	940.561	-1.84443	0.141216	-13.0553	5.92957e-39	2.63361e-38
ARRDC5	485.411	-2.14958	0.228991	-9.37547	6.88671e-21	2.12299e-20
ARSA	9456.82	-0.349496	0.051453	-6.79251	1.10199e-11	2.61443e-11
ARSB	1650.26	-1.74503	0.111893	-15.592	8.25431e-55	4.68235e-54
ARSD	4150.09	0.0371651	0.0794003	0.468073	0.639733	0.686434
ARSE	793.73	0.314678	0.158987	1.97925	0.0477876	0.0634674
ARSF	63.3929	2.46705	0.477349	5.10113	3.37637e-07	6.56555e-07
ARSG	642.852	-0.868624	0.188019	-4.61911	3.85394e-06	7.07133e-06
ARSH	80.0672	2.36862	0.444136	5.28505	1.2567e-07	2.49822e-07
ARSI	666.909	-1.45533	0.186022	-7.82073	5.25182e-15	1.38361e-14
ARSJ	857.627	-0.958116	0.146517	-6.53856	6.21158e-11	1.42633e-10
ARSK	437.512	-1.20174	0.227337	-5.28363	1.26649e-07	2.51645e-07
ART1	255.558	1.7826	0.280739	6.34255	2.2599e-10	5.0752e-10
ART3	154.714	0.0888132	0.350027	0.253744	0.799694	0.830802
ART4	90.6279	0.0379918	0.415925	0.0913306	0.92723	0.940075
ART5	71.8154	0.473488	0.43879	1.07887	0.280644	0.329512
ARTN	2463.83	0.0910014	0.117283	0.775916	0.437799	0.492837
ARV1	1215.2	-0.916605	0.121951	-7.51561	5.66449e-14	1.44332e-13
ARVCF	7988.44	1.46858	0.0580901	25.2804	5.24403e-141	6.99119e-140
ARX	115.633	3.10855	0.41532	7.36577	1.76128e-13	4.42884e-13
AS3MT	1708.67	-0.209373	0.136482	-1.53407	0.125013	0.156351
ASAH1	6438.46	-1.53038	0.0586047	-26.1126	2.62542e-150	3.79748e-149
ASAH2	48.606	0.601452	0.488815	1.22996	0.218713	0.262338
ASAH2B	467.133	-1.6237	0.198373	-8.17963	2.84721e-16	7.78033e-16
ASAP1	16835.6	-0.950839	0.0400377	-23.7484	1.14014e-124	1.32856e-123
ASAP1-IT1	339.82	-2.06537	0.24691	-8.35126	6.75389e-17	1.87781e-16
ASAP2	16114	0.533589	0.0438598	12.1658	4.72895e-34	1.94432e-33
ASAP3	7886.14	0.596107	0.068839	8.65941	4.7421e-18	1.36202e-17
ASB1	6437.46	0.31897	0.0595814	5.35352	8.62617e-08	1.72812e-07
ASB10	264.705	5.67034	0.387972	12.8889	5.19862e-38	2.28127e-37
ASB11	69.8631	1.08652	0.442766	2.45097	0.0142473	0.0201013
ASB12	45.8345	3.73634	0.613673	5.34532	9.02573e-08	1.8061e-07
ASB13	3952.64	0.625036	0.0739787	8.44881	2.94286e-17	8.2684e-17
ASB14	631.579	-1.76158	0.185758	-9.47746	2.60541e-21	8.11764e-21
ASB15	45.2067	2.52178	0.536127	4.65807	3.19193e-06	5.89193e-06
ASB16	706.059	0.242835	0.157147	1.54527	0.122282	0.153177
ASB17	17.4652	2.21303	0.625836	3.4407	0.000580212	0.000925207
ASB18	214.178	0.546413	0.319385	1.71077	0.087124	0.111716
ASB2	672.877	-1.62169	0.16439	-9.86053	6.17198e-23	1.99418e-22
ASB3	601.865	-0.902521	0.177275	-5.09029	3.57516e-07	6.94385e-07
ASB4	101.838	2.3806	0.407187	5.81614	6.02226e-09	1.27414e-08
ASB5	10.6088	1.5016	0.621205	2.54016	0.0110802	0.0158177
ASB6	6408.46	0.214904	0.0628242	3.42071	0.000624573	0.000993233
ASB7	819.111	-1.0023	0.153942	-6.50997	7.51633e-11	1.71981e-10
ASB8	1504.11	-0.786003	0.111562	-7.04512	1.85304e-12	4.50214e-12
ASB9	215.839	0.773038	0.282871	2.73253	0.00628509	0.00917649
ASB9P1	306.22	-1.07671	0.245515	-4.38388	1.16585e-05	2.07923e-05
ASCC1	2636.52	-1.22811	0.0929208	-13.2159	7.09848e-40	3.1921e-39
ASCC2	11983.8	0.213536	0.0439608	4.85741	1.18932e-06	2.24798e-06
ASCC3	17091.7	-1.44149	0.0443065	-32.5341	3.51925e-232	8.24871e-231
ASCL1	270.361	3.94558	0.353378	10.9836	4.5834e-28	1.67894e-27
ASCL2	237.947	1.81303	0.280504	6.45815	1.05988e-10	2.4105e-10
ASCL3	33.8927	0.669253	0.561922	1.19094	0.233678	0.278842
ASCL4	54.4457	3.77396	0.550969	6.12835	8.87977e-10	1.94745e-09
ASF1A	2229.46	-1.10963	0.111318	-9.96761	2.11258e-23	6.91142e-23
ASF1B	1860.62	0.699338	0.112445	6.21925	4.99552e-10	1.10807e-09
ASGR1	995.984	1.75462	0.13822	12.6902	6.69861e-37	2.88629e-36
ASGR2	145.662	0.713605	0.344569	2.07061	0.0383956	0.0516088
ASH1L	53917.7	-1.17152	0.0365657	-32.0386	3.1606e-225	7.19485e-224
ASH2L	5906.41	-0.759842	0.0610133	-12.4536	1.33684e-35	5.63632e-35
ASIP	329.2	0.806118	0.27101	2.97407	0.00293874	0.00441803
ASL	6877.01	1.02599	0.0614353	16.7001	1.30955e-62	8.25564e-62
ASMT	91.8371	1.27382	0.400858	3.17367	0.00150527	0.0023209
ASMTL	10869.9	0.949955	0.0497724	19.0858	3.31094e-81	2.59343e-80
ASMTL-AS1	486.471	-0.160349	0.193831	-0.82726	0.408089	0.46268
ASNA1	6028.5	-0.316052	0.0587417	-5.38036	7.43357e-08	1.49396e-07
ASNS	1516.29	-1.34259	0.146187	-9.18292	4.19543e-20	1.27081e-19
ASNSD1	2720.03	-1.94893	0.088589	-21.9958	3.15774e-107	3.16251e-106
ASPA	110.59	-0.69055	0.363234	-1.90034	0.0573884	0.0753772
ASPDH	756.098	1.11101	0.186137	5.96799	2.40197e-09	5.17343e-09
ASPG	911.642	1.97182	0.144918	13.5998	4.01791e-42	1.87811e-41
ASPH	12040.9	-0.226494	0.043428	-5.21538	1.83436e-07	3.61403e-07
ASPHD1	2276.65	0.892013	0.0962424	9.26814	1.89426e-20	5.77703e-20
ASPHD2	870.665	-1.21922	0.153515	-7.94062	2.01172e-15	5.36103e-15
ASPM	22824.3	-0.122188	0.0407115	-3.00132	0.00268812	0.00405443
ASPN	2045.98	-2.67816	0.103669	-25.8188	5.455e-147	7.71282e-146
ASPRV1	593.646	0.813729	0.174425	4.66479	3.08926e-06	5.7067e-06
ASPSCR1	9584.75	1.35564	0.0480273	28.226	2.80799e-175	4.76426e-174
ASRGL1	643.708	0.647619	0.172158	3.76159	0.00016884	0.000279843
ASS1	2091.08	-0.396744	0.094915	-4.17996	2.91566e-05	5.09393e-05
ASTE1	901.968	-1.62514	0.147955	-10.9803	4.75459e-28	1.74034e-27
ASTL	221.88	1.55956	0.287083	5.4266	5.74384e-08	1.16036e-07
ASTN1	526.271	1.52361	0.1921	7.92824	2.22268e-15	5.91291e-15
ASTN2	1155.94	0.0443474	0.135111	0.32823	0.742738	0.779725
ASUN	5620.35	-1.38786	0.0699619	-19.8365	1.44266e-87	1.2006e-86
ASXL1	27266.6	-0.112	0.0329495	-3.39913	0.000676004	0.00107196
ASXL2	22616.6	-0.596621	0.0413956	-14.4126	4.30961e-47	2.18348e-46
ASXL3	218.304	0.938456	0.281043	3.33808	0.000843598	0.00132835
ASZ1	83.3896	4.32547	0.49488	7.74804	9.33214e-15	2.4353e-14
ATAD1	2538.09	-1.56724	0.095678	-16.3786	2.71982e-60	1.65546e-59
ATAD2	11403.7	-1.04896	0.0499546	-20.998	6.84226e-98	6.33264e-97
ATAD2B	16280.4	0.00251984	0.0411255	0.0612719	0.951143	0.960546
ATAD3A	20338	1.35704	0.0396924	34.1888	3.55177e-256	9.65396e-255
ATAD3B	27079	0.962006	0.0336991	28.5469	3.07118e-179	5.35153e-178
ATAD3C	6740.38	-0.0605581	0.055601	-1.08915	0.276086	0.324549
ATAD5	4886.49	-0.847915	0.0732067	-11.5823	5.06637e-31	1.96632e-30
ATAT1	6658.58	0.384844	0.0709882	5.42124	5.9188e-08	1.19512e-07
ATCAY	357.171	0.773174	0.219757	3.51771	0.000435295	0.000700271
ATE1	4337.26	-0.858602	0.0768351	-11.1744	5.44084e-29	2.02325e-28
ATF1	839.798	-1.87732	0.151944	-12.3489	4.9379e-35	2.06064e-34
ATF2	5282.42	-1.14496	0.0626316	-18.2804	1.18557e-74	8.65595e-74
ATF3	1050.22	0.259437	0.132742	1.95444	0.0506494	0.0670792
ATF4	26369.7	-0.95285	0.036546	-26.0726	7.46415e-150	1.07457e-148
ATF5	11317.9	0.946199	0.0450743	20.9918	7.7857e-98	7.20038e-97
ATF6	7213.58	-1.22309	0.061901	-19.7583	6.80335e-87	5.62366e-86
ATF6B	20226.2	0.184622	0.0364966	5.05861	4.22314e-07	8.17518e-07
ATF7	3215.47	-0.804858	0.0873015	-9.21912	2.99545e-20	9.09805e-20
ATF7IP	35549.1	-0.536022	0.0344607	-15.5546	1.48183e-54	8.38258e-54
ATF7IP2	874.14	-2.63417	0.160946	-16.3422	4.9409e-60	2.99842e-59
[truncated: 22,519 more rows]
