# Supplementary material for: Individualized mRNA vaccines evoke durable T cell immunity in adjuvant TNBC
Source: Nature. 2026 Feb 18;651(8107):1088–96. doi: 10.1038/s41586-025-10004-2 (PMC13017525; doi:10.1038/s41586-025-10004-2)
Supplement: Supplementary file 5 — An Excel file showing gene set enrichment analysis of MSigDB KEGG pathways of post- versus pre-treatment tumour tissue from P13. [file 41586_2025_10004_MOESM5_ESM.xlsx]

## Sheet: Sheet 1
Extended data 3: Gene Set Enrichment Analysis of MSigDB KEGG pathways of post- versus pre-treatment tumor tissues from P13
Data were filterd for pathways with padj < 0.05
pathway	pval	padj	ES	NES	nMoreExtreme	size	leadingEdge
KEGG_ANTIGEN_PROCESSING_AND_PRESENTATION	0.00137931	0.00930093	-0.719761	-2.28783	0	86	CD74, B2M, HLA-DRA, HLA-B, HLA-DPA1, CTSB, IFI30, HLA-C, HLA-DRB1, HLA-A, HLA-DQA1, HLA-DPB1, CIITA, CTSS, HLA-F, HLA-DMB, TAP1, HLA-DRB3, TAP2, TAPBP, HSP90AB1, HLA-DMA, HSPA8, LGMN, HLA-E, CD4, CANX, HSPA4, HSPA5, HLA-DRB4, PDIA3, HSP90AA1, PSME1, CALR, CREB1, KLRC3
KEGG_AUTOIMMUNE_THYROID_DISEASE	0.00151286	0.00930093	-0.765105	-2.24733	0	52	HLA-DRA, HLA-B, HLA-DPA1, HLA-C, HLA-DRB1, HLA-A, HLA-DQA1, HLA-DPB1, HLA-F, HLA-DMB, HLA-DRB3, FAS, HLA-DMA, HLA-E, CD40, HLA-DRB4, CD86, CTLA4, CD80, CD40LG, GZMB, PRF1
KEGG_SYSTEMIC_LUPUS_ERYTHEMATOSUS	0.00151057	0.00930093	-0.751362	-2.23563	0	57	C3, HLA-DRA, C1QB, C1R, HLA-DPA1, C1S, C1QC, HLA-DRB1, HLA-DQA1, HLA-DPB1, FCGR3A, C1QA, HLA-DMB, HLA-DRB3, C4A, HLA-DMA, TRIM21, C2, FCGR2A, CD40, HLA-DRB4, CD86, C7, TNF, C5, SNRPD3, CD80, CD40LG
KEGG_HEMATOPOIETIC_CELL_LINEAGE	0.00139665	0.00930093	-0.695404	-2.20772	0	87	HLA-DRA, HLA-DRB1, ITGA4, ITGA1, CD2, CD37, CD14, HLA-DRB3, IL7R, CSF1, IL1R1, CSF1R, ITGA5, ITGA3, CD44, CD22, IL4R, CD4, ANPEP, ITGA2, CD3E, CD55, CD38, HLA-DRB4, ITGAM, CD19, CSF3R, TFRC, CD3D, CD5, CR1, CD59, ITGB3, TNF, FLT3LG, CD34, CD8A, CSF2RA, FCGR1A
KEGG_COMPLEMENT_AND_COAGULATION_CASCADES	0.00144092	0.00930093	-0.716732	-2.20476	0	69	C3, C1QB, C1R, A2M, C1S, SERPING1, C1QC, F2R, C1QA, CFH, PLAU, C4A, SERPINA1, PLAT, F13A1, C2, CD55, C3AR1, CFB, VWF, PROS1, CR1, CD59, C7, TFPI, C5, CFI
KEGG_ALLOGRAFT_REJECTION	0.00156495	0.00930093	-0.786571	-2.16787	0	37	HLA-DRA, HLA-B, HLA-DPA1, HLA-C, HLA-DRB1, HLA-A, HLA-DQA1, HLA-DPB1, HLA-F, HLA-DMB, HLA-DRB3, FAS, HLA-DMA, HLA-E, CD40, HLA-DRB4, CD86, TNF, CD80, CD40LG, GZMB, PRF1
KEGG_TYPE_I_DIABETES_MELLITUS	0.00152207	0.00930093	-0.749225	-2.14739	0	43	HLA-DRA, HLA-B, HLA-DPA1, HLA-C, HLA-DRB1, HLA-A, HLA-DQA1, HLA-DPB1, HLA-F, HLA-DMB, HLA-DRB3, FAS, HLA-DMA, HLA-E, CPE, HLA-DRB4, CD86
KEGG_INTESTINAL_IMMUNE_NETWORK_FOR_IGA_PRODUCTION	0.00152905	0.00930093	-0.739655	-2.14341	0	48	HLA-DRA, HLA-DPA1, HLA-DRB1, HLA-DQA1, HLA-DPB1, ITGA4, HLA-DMB, TGFB1, CXCR4, HLA-DRB3, HLA-DMA, CXCL12, PIGR, CD40, HLA-DRB4, ITGB7, CD86, IL15RA, CD80, CD40LG, ICOS, TNFSF13B, MAP3K14, CD28, HLA-DRB5, TNFRSF17
KEGG_ECM_RECEPTOR_INTERACTION	0.0013986	0.00930093	-0.675388	-2.13329	0	84	FN1, COL6A3, COL3A1, COL1A2, COL1A1, COL5A2, ITGA4, COL5A1, LAMA2, TNC, ITGAV, ITGA1, ITGB1, ITGA11, COL11A1, COL6A1, THBS1, SPP1, ITGA5, THBS2, LAMB2, THBS4, COMP, ITGA3, CD44, COL4A1, CD47, COL6A2, ITGA2, ITGB4, COL5A3, ITGB6, HSPG2, ITGB7, VWF, DAG1, LAMA3, LAMC2
KEGG_GRAFT_VERSUS_HOST_DISEASE	0.0015528	0.00930093	-0.747251	-2.0958	0	40	HLA-DRA, HLA-B, HLA-DPA1, HLA-C, HLA-DRB1, HLA-A, HLA-DQA1, HLA-DPB1, HLA-F, HLA-DMB, HLA-DRB3, FAS, HLA-DMA, HLA-E
KEGG_NATURAL_KILLER_CELL_MEDIATED_CYTOTOXICITY	0.00135685	0.00930093	-0.621381	-2.0822	0	135	HLA-B, HLA-C, HLA-A, FCGR3A, PRKCB, ITGB2, FAS, PTPN6, TNFSF10, CD48, VAV1, IFNAR1, PTK2B, ICAM1, TYROBP, LCP2, FCER1G, NFATC3, PLCG2, RAC2, IFNGR2, SOS2, SOS1, ZAP70, PIK3CA, HLA-E, LCK, IFNAR2, PPP3CC, NFATC2, PIK3R3, PIK3CB, PIK3R1, PIK3CG, PPP3CB, VAV3, PIK3CD, PRKCA, SHC4, SYK, MICB, KLRK1, PPP3R1, KLRC3, HCST, ICAM2, TNF, MAPK1, NRAS, CD247, FYN, PIK3R5, GZMB, PRF1, CASP3, GRB2
KEGG_CELL_ADHESION_MOLECULES_CAMS	0.00135501	0.00930093	-0.622815	-2.07772	0	129	HLA-DRA, HLA-B, HLA-DPA1, HLA-C, HLA-DRB1, HLA-A, HLA-DQA1, PTPRC, HLA-DPB1, ITGA4, ITGAV, ITGB1, HLA-F, SIGLEC1, HLA-DMB, CD2, ITGB2, HLA-DRB3, SELL, SPN, ICAM1, HLA-DMA, CD22, PTPRM, HLA-E, CD4, NEO1, VCAN, ALCAM, SELPLG, CD6, CD40, ICAM3, HLA-DRB4, ITGAM, ITGB7, CD86, JAM3, VCAM1, SDC2, CDH5, CDH1, ICAM2, PECAM1, CTLA4, CD80, CD40LG, ICOS, ESAM, CD34, CD226, CD8A, SDC1, CD58, CD28, PDCD1LG2, N…
KEGG_ASTHMA	0.00163132	0.00930093	-0.786364	-2.06993	0	30	HLA-DRA, HLA-DPA1, HLA-DRB1, HLA-DQA1, HLA-DPB1, HLA-DMB, HLA-DRB3, HLA-DMA, FCER1G, CD40, HLA-DRB4
KEGG_LEISHMANIA_INFECTION	0.00143472	0.00930093	-0.665481	-2.05378	0	72	STAT1, C3, HLA-DRA, HLA-DPA1, HLA-DRB1, HLA-DQA1, HLA-DPB1, FCGR3A, ITGA4, ITGB1, TAB2, JAK2, HLA-DMB, TGFB1, JAK1, PRKCB, ITGB2, HLA-DRB3, TLR4, PTPN6, HLA-DMA, NFKB1, IFNGR2, TLR2, TGFB3, NCF4, FCGR2A, HLA-DRB4, ITGAM
KEGG_FOCAL_ADHESION	0.00125945	0.00930093	-0.58419	-2.05103	0	197	FN1, COL6A3, COL3A1, COL1A2, COL1A1, COL5A2, PDGFRB, ITGA4, COL5A1, LAMA2, TNC, ITGAV, ITGA1, ITGB1, ITGA11, BIRC3, COL11A1, COL6A1, THBS1, SPP1, PTEN, PRKCB, RHOA, MYL9, ITGA5, VAV1, THBS2, LAMB2, THBS4, ROCK1, COMP, ITGA3, BIRC2, CDC42, CCND2, RAC2, MYL12A, SOS2, SOS1, COL4A1, PPP1CB, PIK3CA, AKT3, COL6A2, ITGA2, ARHGAP5, ITGB4, PARVG, COL5A3, DOCK1, PDGFRA, PIK3R3, ITGB6, TLN1, MYL12B, PIK3CB,…
KEGG_LEUKOCYTE_TRANSENDOTHELIAL_MIGRATION	0.00135318	0.00930093	-0.615772	-2.03473	0	114	ITGA4, GNAI2, ITGB1, CYBB, THY1, PRKCB, MMP9, CXCR4, ITGB2, RHOA, MMP2, MYL9, VAV1, ROCK1, PTK2B, ICAM1, PLCG2, CDC42, RAC2, MYL12A, MSN, CXCL12, PIK3CA, ITK, NCF4, ARHGAP5, PIK3R3, RASSF5, MYL12B, PIK3CB, VCL, ITGAM, PIK3R1, PIK3CG, RAP1A, VAV3, RAP1B, CTNNB1, JAM3, PIK3CD, PRKCA, SIPA1, RHOH, VCAM1, ROCK2, CDH5, GNAI3, PTK2, PECAM1, PIK3R5, ESAM, TXK, NCF2
KEGG_LYSOSOME	0.00134953	0.00930093	-0.606435	-2.0138	0	119	CTSB, CD68, CTSS, CTSC, CTSZ, LAMP2, LAPTM4A, TCIRG1, IDS, PSAP, CLTC, NPC2, SCARB2, LGMN, LAMP3, CTSH, CTSK, CTSD, HEXB, ATP6V0C, TPP1, LAPTM5, CD164, AP3B1, GNS, ASAH1, ENTPD4, PPT1, MANBA, LIPA, AP3M1, SORT1, CD63, CTSO, ACP5, AP1M2, ATP6V0B, NPC1, IGF2R, AP1S2, M6PR, CTSA, MFSD8, HEXA, ATP6AP1, ARSB, SLC17A5, AP4E1, ATP6V1H, CLN5, ATP6V0A1, GBA, HGSNAT, GLB1, AP4B1, DNASE2, SMPD1, AGA, GM2A
KEGG_VIRAL_MYOCARDITIS	0.00144092	0.00930093	-0.653202	-2.0098	0	70	HLA-DRA, HLA-B, HLA-DPA1, HLA-C, HLA-DRB1, HLA-A, HLA-DQA1, HLA-DPB1, LAMA2, HLA-F, HLA-DMB, ITGB2, HLA-DRB3, EIF4G2, ICAM1, HLA-DMA, RAC2, HLA-E, CD55, CD40, EIF4G3, HLA-DRB4, SGCB, CASP8, DAG1, CD86, MYH11, MYH13, MYH4, FYN, CD80, CD40LG, MYH9, PRF1, CASP3, ACTB, CD28, MYH1, HLA-DRB5, RAC1, EIF4G1
KEGG_RIBOSOME	0.00137931	0.00930093	-0.616381	-1.95922	0	86	RPL14, RPL9, RPS4X, RPL7, RPL17, RPS6, RPL26, RPS8, RPL29, RPL27A, RPLP2, RPL32, RPS25, RPL5, RPL11, RPL15, RPL23, RPL39, RPS12, RPS27A, RPS3A, RPL24, RPL4, RPL30, RPL18A, RPS23, RPL21, RPL10A, RPL22, RPL36AL, RPL23A, RPL8, RPL35A, RPL36A, RPS24, RPS13, RPL6, RPS16, RPS26, RPS11, RPL34, MRPL13, RPS15, RPL27, RPL37, RPS27, RPS27L, UBA52, RPL31, RPL19, RPL22L1, RPS15A, RPS7, RPS29, RPL3
KEGG_PRIMARY_IMMUNODEFICIENCY	0.0015873	0.00930093	-0.715363	-1.93858	0	35	PTPRC, CIITA, JAK3, TAP1, IL7R, TAP2, ZAP70, CD4, CD79A, LCK, CD3E, CD40, BTK, BLNK, CD19, CD3D, IL2RG, CD40LG, ICOS, CD8A
KEGG_CHEMOKINE_SIGNALING_PATHWAY	0.00129032	0.00930093	-0.547409	-1.90473	0	185	STAT1, DOCK2, GNAI2, PREX1, JAK3, JAK2, PRKCB, CXCR4, RHOA, CCL19, VAV1, ROCK1, PTK2B, CXCL9, CXCL10, NFKB1, CDC42, RAC2, SOS2, SOS1, CCL2, CCR7, CXCL12, PIK3CA, AKT3, STAT2, CCR5, HCK, ITK, LYN, GNB1, RASGRP2, GNB4, CCL5, PIK3R3, CCR2, CXCR3, WAS, PIK3CB, CSK, GRK5, CCR4, PIK3R1, PIK3CG, RAP1A, VAV3, RAP1B, PIK3CD, STAT3, ARRB2, SHC4, CCR1, ROCK2, CCL21, CXCL16, WASL, GNAI3, MAPK1, PTK2, NRAS, C…
KEGG_JAK_STAT_SIGNALING_PATHWAY	0.0013245	0.00930093	-0.551581	-1.87815	0	151	STAT1, IL10RA, JAK3, JAK2, CSF2RB, JAK1, IL7R, PTPN6, IL2RB, IRF9, IFNAR1, IL4R, CBLB, CCND2, IFNGR2, SOS2, SOS1, PIK3CA, AKT3, STAT2, IFNAR2, IL6ST, CREBBP, PIK3R3, STAT4, PIK3CB, IL21R, PIK3R1, PIK3CG, IL13RA1, PIK3CD, STAT3, PIAS1, CSF3R, OSMR, IL15RA, IL2RG, IL10RB, STAM2, SOCS4, SOCS5, LEPR, PIK3R5, PIAS2, IL12RB1, CBL, GRB2, EP300, CSF2RA, LIF, CISH, SPRY1, PTPN11, SOCS2
KEGG_PROTEIN_EXPORT	0.00165017	0.00930093	-0.759599	-1.86825	0	22	SPCS2, HSPA5, SEC11A, SRP72, SPCS3, SEC62, SEC63, SEC61A1, SEC11C, SRP14, SRP54, SPCS1, SRP68
KEGG_ARRHYTHMOGENIC_RIGHT_VENTRICULAR_CARDIOMYOPATHY_ARVC	0.00140056	0.00930093	-0.593412	-1.84903	0	74	ITGA4, LAMA2, ITGAV, ITGA1, ITGB1, ITGA11, ITGA5, SLC8A1, ITGA3, TCF7, LEF1, DSP, DSG2, DSC2, ITGA2, ITGB4, ITGB6, GJA1, ITGB7, SGCB, DAG1, CTNNB1
KEGG_B_CELL_RECEPTOR_SIGNALING_PATHWAY	0.00140056	0.00930093	-0.588354	-1.83327	0	74	IFITM1, INPP5D, PRKCB, PTPN6, VAV1, CARD11, CD22, PIK3AP1, NFATC3, PLCG2, NFKB1, RAC2, SOS2, SOS1, PIK3CA, AKT3, CD79A, PPP3CC, MALT1, LYN, NFATC2, PIK3R3, DAPP1, BTK, PIK3CB, PIK3R1, PIK3CG, PPP3CB, BLNK, VAV3, PIK3CD, SYK, CD19, PPP3R1, CD79B, MAPK1, NRAS, RASGRP3, PIK3R5, GSK3B, CHUK, GRB2
KEGG_ADHERENS_JUNCTION	0.00144092	0.00930093	-0.566489	-1.73974	0	68	IQGAP1, RHOA, PTPN6, FGFR1, CDC42, TCF7, RAC2, PTPRM, LEF1, TJP1, SMAD4, TGFBR1, CREBBP, WAS, VCL, CSNK2A1, CTNNB1, LMO7, SNAI2, CDH1, WASF1, WASL, MAPK1, PTPRB, FYN, WASF2, EP300, MAP3K7, MET, ACTB, FER, NLK, RAC1, PTPRJ, TGFBR2, SMAD2, YES1, CSNK2A2, ACTG1
KEGG_N_GLYCAN_BIOSYNTHESIS	0.00600601	0.0301924	-0.597506	-1.72801	3	46	ST6GAL1, STT3A, FUT8, MAN1A2, MAN1A1, ALG6, TUSC3, STT3B, B4GALT1, DPM1, MAN2A1, DAD1, MGAT2, RFT1, ALG13, MGAT4A, ALG8, RPN1, DPAGT1, MGAT5, ALG5, ALG10B, MAN1C1, DDOST, ALG11, ALG10, GANAB, B4GALT3, RPN2, MGAT3
KEGG_UBIQUITIN_MEDIATED_PROTEOLYSIS	0.00134953	0.00930093	-0.508956	-1.70522	0	131	BIRC3, UBA7, PML, UBE2L6, BIRC6, UBE2J1, UBE3C, CBLB, BIRC2, HERC4, UBR5, KLHL9, CUL4B, UBA3, MAP3K1, MDM2, SMURF2, HUWE1, HERC3, UBE4A, WWP1, UBA6, UBE2L3, UBE2E2, CUL5, PIAS1, ANAPC4, FBXW7, UBE3A, CUL1, CUL2, ITCH, UBE2B, UBA2, NEDD4, TRIP12, CUL3, UBE2E1, CDC16, SKP1, UBE2K, FANCL, UBE2D3, UBE2Q2, XIAP, UBE2E3, UBA1, PIAS2, CBL, UBE2Z, RCHY1, TRIM32, UBE2N, CDC27, UBE2W, TRAF6, UBE2R2, TRIM37…
KEGG_TOLL_LIKE_RECEPTOR_SIGNALING_PATHWAY	0.00136799	0.00930093	-0.523751	-1.70208	0	101	STAT1, TAB2, CD14, SPP1, TLR4, TLR1, TLR7, IFNAR1, IRF7, CXCL9, CXCL10, NFKB1, PIK3CA, AKT3, CTSK, TLR6, IFNAR2, TLR2, IKBKE, CCL5, PIK3R3, CD40, TLR3, PIK3CB, PIK3R1, PIK3CG, CASP8, CD86, PIK3CD, TLR5, LY96, TBK1, TNF, MAPK1, CD80, PIK3R5, MAPK8, IRF5, CHUK, IRAK4, MAP3K7, MYD88, CXCL11, TLR8, TRAF6, RIPK1, RAC1, TLR9
KEGG_T_CELL_RECEPTOR_SIGNALING_PATHWAY	0.00136612	0.00930093	-0.51702	-1.69177	0	106	PTPRC, RHOA, PTPN6, VAV1, CARD11, LCP2, CBLB, NFATC3, NFKB1, CDC42, SOS2, SOS1, ZAP70, PIK3CA, AKT3, CD4, LCK, PPP3CC, MALT1, ITK, CD3E, NFATC2, PIK3R3, PIK3CB, PIK3R1, PIK3CG, PPP3CB, PAK2, VAV3, PIK3CD, DLG1, RASGRP1, CD3D, PPP3R1, NCK1, TNF, MAPK1, GRAP2, NRAS, CD247, FYN, CTLA4, CD40LG, PIK3R5, ICOS, CBL, GSK3B, CHUK, GRB2, MAP3K7, CD8A, MAP3K14, CD28, KRAS, NFAT5, PRKCQ, NFKBIE, CD3G, NFATC4
KEGG_REGULATION_OF_ACTIN_CYTOSKELETON	0.00126422	0.00930093	-0.477304	-1.68525	0	211	FN1, PDGFRB, F2R, ITGA4, IQGAP1, NCKAP1L, ITGAV, ITGA1, ITGB1, ITGA11, CD14, ITGB2, RHOA, MYL9, FGFR1, ITGA5, VAV1, ROCK1, TMSB4X, ITGA3, ITGAX, CDC42, RAC2, MYL12A, SOS2, SOS1, MSN, PPP1CB, APC, PIK3CA, NCKAP1, ITGA2, ARPC2, IQGAP2, ITGB4, ARHGEF6, DOCK1, PDGFRA, PIK3R3, ITGB6, WAS, MYL12B, PIK3CB, CSK, VCL, ITGAM, PIK3R1, FGD3, PIK3CG, ARHGEF12, ITGB7, PAK2, VAV3, PIK3CD, ROCK2, PPP1CC, ARPC3, …
KEGG_PROTEASOME	0.00761035	0.0353881	-0.585691	-1.67867	4	43	PSMB9, PSME4, PSMA4, PSMB8, PSMA3, PSMA1, PSMD6, PSME1, PSMD1, PSMB2, POMP, PSMD13, PSMD14, PSMA5, PSMA6, PSMD8, PSME3, PSMB1, PSMA2, PSMC6, PSMB7, IFNG, PSMC5
KEGG_CYTOKINE_CYTOKINE_RECEPTOR_INTERACTION	0.00123457	0.00930093	-0.465139	-1.66986	0	258	PDGFRB, IL10RA, LTB, TGFB1, CSF2RB, CXCR4, FAS, IL7R, CSF1, IL2RB, IL1R1, TNFSF10, CCL19, CSF1R, IFNAR1, IL4R, CXCL9, CXCL10, IFNGR2, CCL2, CCR7, CXCL12, TNFRSF1B, CCR5, IFNAR2, IL6ST, TGFB3, INHBA, TGFBR1, TNFRSF14, BMPR2, PDGFRA, CD27, PLEKHO2, CCL5, CCR2, CXCR3, CD40, IL21R, CCR4, IL13RA1, CSF3R, CCR1, OSMR, IL15RA, IL2RG, IL10RB, CCL21, CXCL16, TNF, FLT3LG, FLT1, BMPR1A, LEPR, CXCL13, IL18, C…
KEGG_HYPERTROPHIC_CARDIOMYOPATHY_HCM	0.0013986	0.00930093	-0.527009	-1.66526	0	83	ITGA4, LAMA2, ITGAV, ITGA1, ITGB1, ITGA11, TGFB1, ITGA5, SLC8A1, ITGA3, TPM1, TGFB3, ITGA2, ITGB4, ITGB6, ITGB7, SGCB, DAG1, PRKAA1, ATP2A2, ITGB3, TNF
KEGG_NOD_LIKE_RECEPTOR_SIGNALING_PATHWAY	0.00734214	0.0350164	-0.538181	-1.62252	4	60	TAB2, BIRC3, TNFAIP3, HSP90AB1, NAIP, CASP1, BIRC2, NFKB1, CCL2, CCL5, CASP8, HSP90AA1, PSTPIP1, HSP90B1, CARD8, SUGT1, TNF, MAPK1, NOD2, XIAP, IL18, MAPK8, CARD6, NLRC4, CHUK, MAP3K7, NLRP1, TRAF6, TAB3
KEGG_APOPTOSIS	0.00551724	0.0286242	-0.495557	-1.57517	3	86	BIRC3, CSF2RB, FAS, IL1R1, TNFSF10, BIRC2, NFKB1, PIK3CA, AKT3, PPP3CC, CFLAR, ATM, PIK3R3, CASP10, PIK3CB, PRKAR1A, PIK3R1, PIK3CG, PPP3CB, CASP8, PIK3CD, CASP7, PPP3R1, TNF, APAF1, XIAP, PIK3R5, CASP3, CHUK, IRAK3, IRAK4, MYD88, MAP3K14
KEGG_PROSTATE_CANCER	0.00554017	0.0286242	-0.487915	-1.55832	3	89	PDGFRB, PTEN, FGFR1, HSP90AB1, NFKB1, TCF7, CREB3L1, SOS2, SOS1, RB1, PIK3CA, AKT3, LEF1, MDM2, ATF4, CREBBP, PDGFRA, PIK3R3, PIK3CB, PIK3R1, PIK3CG, HSP90AA1, CTNNB1, PIK3CD, HSP90B1, FOXO1, CREB1, MAPK1, NRAS, PIK3R5, GSK3B, CHUK, GRB2, EP300, BRAF, CCNE2, KRAS
KEGG_FC_EPSILON_RI_SIGNALING_PATHWAY	0.0112202	0.0485339	-0.491076	-1.54211	7	79	INPP5D, PRKCB, VAV1, LCP2, FCER1G, PLCG2, RAC2, SOS2, SOS1, PIK3CA, AKT3, LYN, PIK3R3, BTK, PIK3CB, PIK3R1, PIK3CG, VAV3, PIK3CD, PRKCA, SYK, PLA2G4A, TNF, MAPK1, NRAS, FYN, PIK3R5, MAPK8, GRB2, KRAS, PRKCD, RAC1, GAB2
KEGG_SMALL_CELL_LUNG_CANCER	0.00839161	0.0371628	-0.482853	-1.52514	5	84	FN1, LAMA2, ITGAV, ITGB1, BIRC3, PTEN, LAMB2, ITGA3, BIRC2, NFKB1, COL4A1, RB1, PIK3CA, AKT3, ITGA2, PIK3R3, PIK3CB, TRAF5, PIK3R1, PIK3CG, LAMA3, LAMC2, PIK3CD, PIAS1, PTGS2, PTK2, APAF1, XIAP, LAMB3, PIK3R5, PIAS2, CHUK, MAX, TRAF1, CCNE2, TRAF6, COL4A2, RARB, CDKN2B
KEGG_DILATED_CARDIOMYOPATHY	0.00832178	0.0371628	-0.475233	-1.5192	5	90	ITGA4, LAMA2, ITGAV, ITGA1, ITGB1, ITGA11, TGFB1, ITGA5, SLC8A1, ITGA3, TPM1, TGFB3, ITGA2, ITGB4, ITGB6, ITGB7, SGCB, DAG1, ATP2A2, ITGB3, TNF
KEGG_PATHWAYS_IN_CANCER	0.00120192	0.00930093	-0.402777	-1.47707	0	321	FN1, STAT1, PDGFRB, LAMA2, ITGAV, ITGB1, BIRC3, TGFB1, PML, JAK1, PTEN, PRKCB, MMP9, FAS, NFKB2, RHOA, MMP2, CSF1R, FGFR1, LAMB2, HSP90AB1, ITGA3, APPL1, CBLB, PLCG2, BIRC2, NFKB1, CDC42, TCF7, ETS1, RAC2, SOS2, SOS1, COL4A1, APC, RB1, PIK3CA, AKT3, LEF1, STK4, TGFB3, ITGA2, NCOA4, MDM2, RUNX1, SMAD4, TPR, BRCA2, TGFBR1, FZD6, HDAC2, CREBBP, PDGFRA, PIK3R3, SPI1, CCDC6, RASSF5, PIK3CB, TRAF5, TFG…
KEGG_MATURITY_ONSET_DIABETES_OF_THE_YOUNG	0.00252525	0.0138146	0.641755	1.80547	0	25	HES1, MNX1, NKX2-2, GCK, FOXA3, PAX6, ONECUT1, NEUROD1, HNF1B, FOXA2, HNF1A, PAX4, PDX1, MAFA
KEGG_OLFACTORY_TRANSDUCTION	0.00657895	0.0322022	0.493285	2.10689	0	380	CALML5, OR2T2, OR2T3, OR2AT4, OR1S2, CAMK2B, OR7E24, CNGB1, ADCY3, OR6B3, OR2T27, GUCA1A, OR2T34, OR10H1, OR2T4, OR2AE1, OR2M5, OR2W3, OR2M7, OR1S1, OR10P1, CNGA3, OR2M3, OR2H1, OR4F17, OR2M2, GNAL, OR2J2, OR10H5, GUCA1B, OR10H2, CLCA1, OR2V2, OR2T8, OR2G2, OR1I1, OR7D4, OR2T12, OR10K1, OR8S1, OR9I1, OR1D4, OR2F1, OR6B2, OR10G9, OR4K15, OR8G1, OR9Q1, OR5L2, OR4C46, OR4M2, OR4N4, OR10G8, OR4X1, OR…
